# Supplementary material for: MicroRNA profiling of human primary macrophages exposed to dengue virus identifies miRNA-3614-5p as antiviral and regulator of ADAR1 expression
Source: PLoS Negl Trop Dis. 2017 Oct 18;11(10):e0005981. doi: 10.1371/journal.pntd.0005981 (PMC5662241; doi:10.1371/journal.pntd.0005981)
Supplement: S1 Table — (XLSX) [file pntd.0005981.s008.xlsx]

## Sheet: Supp Table S1
http://zmf.umm.uni-heidelberg.de/apps/zmf/mirwalk2/mirretsys/t_progs.php										Search conducted on Jan 13, 2017
miRNA	MIMATid	Gene	EntrezID	RefseqID	miRWalk	miRanda	RNA22	Targetscan	SUM
hsa-miR-3614-5p	MIMAT0017992	ABAT	18	NM_000663	1	1	1	1	4
hsa-miR-3614-5p	MIMAT0017992	ACOX1	51	NM_001185039	1	1	1	1	4
hsa-miR-3614-5p	MIMAT0017992	ADAR	103	NM_001193495	1	1	1	1	4
hsa-miR-3614-5p	MIMAT0017992	AP1G1	164	XM_005255823	1	1	1	1	4
hsa-miR-3614-5p	MIMAT0017992	AQP4	361	XM_005258257	1	1	1	1	4
hsa-miR-3614-5p	MIMAT0017992	AR	367	NM_000044	1	1	1	1	4
hsa-miR-3614-5p	MIMAT0017992	ATP2B4	493	NM_001001396	1	1	1	1	4
hsa-miR-3614-5p	MIMAT0017992	BACH1	571	XM_005261014	1	1	1	1	4
hsa-miR-3614-5p	MIMAT0017992	BCAT1	586	NM_005504	1	1	1	1	4
hsa-miR-3614-5p	MIMAT0017992	BCL9	607	XM_005277417	1	1	1	1	4
hsa-miR-3614-5p	MIMAT0017992	BDH1	622	NM_203314	1	1	1	1	4
hsa-miR-3614-5p	MIMAT0017992	BMPR2	659	NM_001204	1	1	1	1	4
hsa-miR-3614-5p	MIMAT0017992	LDLRAD4	753	NM_001003674	1	1	1	1	4
hsa-miR-3614-5p	MIMAT0017992	CACNA1B	774	NM_000718	1	1	1	1	4
hsa-miR-3614-5p	MIMAT0017992	CACNA1E	777	XM_005245477	1	1	1	1	4
hsa-miR-3614-5p	MIMAT0017992	SLC25A20	788	NM_000387	1	1	1	1	4
hsa-miR-3614-5p	MIMAT0017992	CAMK2A	815	NM_015981	1	1	1	1	4
hsa-miR-3614-5p	MIMAT0017992	ENTPD1	953	NM_001776	1	1	1	1	4
hsa-miR-3614-5p	MIMAT0017992	ENTPD6	955	XM_005260881	1	1	1	1	4
hsa-miR-3614-5p	MIMAT0017992	ENTPD3	956	XM_005265605	1	1	1	1	4
hsa-miR-3614-5p	MIMAT0017992	FOXN3	1112	XM_005267289	1	1	1	1	4
hsa-miR-3614-5p	MIMAT0017992	COL1A1	1277	NM_000088	1	1	1	1	4
hsa-miR-3614-5p	MIMAT0017992	CSF1R	1436	NM_005211	1	1	1	1	4
hsa-miR-3614-5p	MIMAT0017992	DCX	1641	NM_000555	1	1	1	1	4
hsa-miR-3614-5p	MIMAT0017992	DPT	1805	NM_001937	1	1	1	1	4
hsa-miR-3614-5p	MIMAT0017992	RCAN1	1827	NM_004414	1	1	1	1	4
hsa-miR-3614-5p	MIMAT0017992	EDA	1896	NM_001399	1	1	1	1	4
hsa-miR-3614-5p	MIMAT0017992	EFNB3	1949	NM_001406	1	1	1	1	4
hsa-miR-3614-5p	MIMAT0017992	FBN1	2200	NM_000138	1	1	1	1	4
hsa-miR-3614-5p	MIMAT0017992	FCGR1A	2209	NM_000566	1	1	1	1	4
hsa-miR-3614-5p	MIMAT0017992	FKBP5	2289	NM_001145777	1	1	1	1	4
hsa-miR-3614-5p	MIMAT0017992	GABRP	2568	NM_014211	1	1	1	1	4
hsa-miR-3614-5p	MIMAT0017992	GFRA1	2674	NM_005264	1	1	1	1	4
hsa-miR-3614-5p	MIMAT0017992	GJA5	2702	XM_005277385	1	1	1	1	4
hsa-miR-3614-5p	MIMAT0017992	GLI2	2736	XM_005263640	1	1	1	1	4
hsa-miR-3614-5p	MIMAT0017992	GMFB	2764	XM_005267541	1	1	1	1	4
hsa-miR-3614-5p	MIMAT0017992	GNL1	2794	NM_005275	1	1	1	1	4
hsa-miR-3614-5p	MIMAT0017992	GRIN2A	2903	NM_001134407	1	1	1	1	4
hsa-miR-3614-5p	MIMAT0017992	GRM6	2916	NM_000843	1	1	1	1	4
hsa-miR-3614-5p	MIMAT0017992	H3F3B	3021	NM_005324	1	1	1	1	4
hsa-miR-3614-5p	MIMAT0017992	HTT	3064	NM_002111	1	1	1	1	4
hsa-miR-3614-5p	MIMAT0017992	HNRNPU	3192	NM_031844	1	1	1	1	4
hsa-miR-3614-5p	MIMAT0017992	IGFBP5	3488	NM_000599	1	1	1	1	4
hsa-miR-3614-5p	MIMAT0017992	L1CAM	3897	NM_001278116	1	1	1	1	4
hsa-miR-3614-5p	MIMAT0017992	LASP1	3927	NM_006148	1	1	1	1	4
hsa-miR-3614-5p	MIMAT0017992	MXD1	4084	NM_002357	1	1	1	1	4
hsa-miR-3614-5p	MIMAT0017992	MATN3	4148	NM_002381	1	1	1	1	4
hsa-miR-3614-5p	MIMAT0017992	MCL1	4170	NM_021960	1	1	1	1	4
hsa-miR-3614-5p	MIMAT0017992	MECP2	4204	XM_005274683	1	1	1	1	4
hsa-miR-3614-5p	MIMAT0017992	MECP2	4204	XM_005277853	1	1	1	1	4
hsa-miR-3614-5p	MIMAT0017992	MEF2D	4209	NM_005920	1	1	1	1	4
hsa-miR-3614-5p	MIMAT0017992	ATXN3	4287	NM_004993	1	1	1	1	4
hsa-miR-3614-5p	MIMAT0017992	MKLN1	4289	NM_001145354	1	1	1	1	4
hsa-miR-3614-5p	MIMAT0017992	MNT	4335	NM_020310	1	1	1	1	4
hsa-miR-3614-5p	MIMAT0017992	MTR	4548	NM_000254	1	1	1	1	4
hsa-miR-3614-5p	MIMAT0017992	MVD	4597	XM_005256312	1	1	1	1	4
hsa-miR-3614-5p	MIMAT0017992	MYB	4602	NM_001130173	1	1	1	1	4
hsa-miR-3614-5p	MIMAT0017992	MYCL	4610	NM_001033081	1	1	1	1	4
hsa-miR-3614-5p	MIMAT0017992	MYO1D	4642	NM_015194	1	1	1	1	4
hsa-miR-3614-5p	MIMAT0017992	NEDD9	4739	NM_001142393	1	1	1	1	4
hsa-miR-3614-5p	MIMAT0017992	NFATC2	4773	NM_012340	1	1	1	1	4
hsa-miR-3614-5p	MIMAT0017992	NFIX	4784	NM_001271043	1	1	1	1	4
hsa-miR-3614-5p	MIMAT0017992	NKTR	4820	XM_005265177	1	1	1	1	4
hsa-miR-3614-5p	MIMAT0017992	NMT1	4836	XM_005257422	1	1	1	1	4
hsa-miR-3614-5p	MIMAT0017992	NOS1	4842	NM_001204218	1	1	1	1	4
hsa-miR-3614-5p	MIMAT0017992	NRGN	4900	NM_001126181	1	1	1	1	4
hsa-miR-3614-5p	MIMAT0017992	NTRK2	4915	XM_005252001	1	1	1	1	4
hsa-miR-3614-5p	MIMAT0017992	NTRK3	4916	NM_001007156	1	1	1	1	4
hsa-miR-3614-5p	MIMAT0017992	OAS3	4940	NM_006187	1	1	1	1	4
hsa-miR-3614-5p	MIMAT0017992	OPCML	4978	XM_005271572	1	1	1	1	4
hsa-miR-3614-5p	MIMAT0017992	OPHN1	4983	NM_002547	1	1	1	1	4
hsa-miR-3614-5p	MIMAT0017992	P2RY1	5028	NM_002563	1	1	1	1	4
hsa-miR-3614-5p	MIMAT0017992	FURIN	5045	XM_005254932	1	1	1	1	4
hsa-miR-3614-5p	MIMAT0017992	PAFAH1B2	5049	NM_002572	1	1	1	1	4
hsa-miR-3614-5p	MIMAT0017992	PAPPA	5069	NM_002581	1	1	1	1	4
hsa-miR-3614-5p	MIMAT0017992	PBX1	5087	XM_005245228	1	1	1	1	4
hsa-miR-3614-5p	MIMAT0017992	PCBP2	5094	NM_005016	1	1	1	1	4
hsa-miR-3614-5p	MIMAT0017992	PGAM1	5223	XM_005269900	1	1	1	1	4
hsa-miR-3614-5p	MIMAT0017992	PGR	5241	NM_000926	1	1	1	1	4
hsa-miR-3614-5p	MIMAT0017992	PHB	5245	NM_001281715	1	1	1	1	4
hsa-miR-3614-5p	MIMAT0017992	PIK3R1	5295	NM_181523	1	1	1	1	4
hsa-miR-3614-5p	MIMAT0017992	PITPNA	5306	NM_006224	1	1	1	1	4
hsa-miR-3614-5p	MIMAT0017992	PKHD1	5314	NM_138694	1	1	1	1	4
hsa-miR-3614-5p	MIMAT0017992	PLXNA2	5362	NM_025179	1	1	1	1	4
hsa-miR-3614-5p	MIMAT0017992	POU2F1	5451	NM_001198783	1	1	1	1	4
hsa-miR-3614-5p	MIMAT0017992	PPARA	5465	NM_005036	1	1	1	1	4
hsa-miR-3614-5p	MIMAT0017992	PPM1A	5494	XM_005267777	1	1	1	1	4
hsa-miR-3614-5p	MIMAT0017992	PPP2R5C	5527	XM_005267825	1	1	1	1	4
hsa-miR-3614-5p	MIMAT0017992	PPP2R5D	5528	NM_001270476	1	1	1	1	4
hsa-miR-3614-5p	MIMAT0017992	MAPK1	5594	NM_002745	1	1	1	1	4
hsa-miR-3614-5p	MIMAT0017992	MAP2K3	5606	XM_005256722	1	1	1	1	4
hsa-miR-3614-5p	MIMAT0017992	PROX1	5629	NM_001270616	1	1	1	1	4
hsa-miR-3614-5p	MIMAT0017992	PTPN4	5775	NM_002830	1	1	1	1	4
hsa-miR-3614-5p	MIMAT0017992	PTPN7	5778	NM_002832	1	1	1	1	4
hsa-miR-3614-5p	MIMAT0017992	PURB	5814	NM_033224	1	1	1	1	4
hsa-miR-3614-5p	MIMAT0017992	RAB3B	5865	NM_002867	1	1	1	1	4
hsa-miR-3614-5p	MIMAT0017992	RAD52	5893	XM_005253720	1	1	1	1	4
hsa-miR-3614-5p	MIMAT0017992	RAP2A	5911	NM_021033	1	1	1	1	4
hsa-miR-3614-5p	MIMAT0017992	RASGRF1	5923	NM_002891	1	1	1	1	4
hsa-miR-3614-5p	MIMAT0017992	RBMS1	5937	XM_005246738	1	1	1	1	4
hsa-miR-3614-5p	MIMAT0017992	RFC5	5985	NM_181578	1	1	1	1	4
hsa-miR-3614-5p	MIMAT0017992	RFX4	5992	NM_213594	1	1	1	1	4
hsa-miR-3614-5p	MIMAT0017992	RPS6KA3	6197	XM_005274574	1	1	1	1	4
hsa-miR-3614-5p	MIMAT0017992	SCD	6319	NM_005063	1	1	1	1	4
hsa-miR-3614-5p	MIMAT0017992	MAP2K4	6416	NM_001281435	1	1	1	1	4
hsa-miR-3614-5p	MIMAT0017992	SH3GL2	6456	NM_003026	1	1	1	1	4
hsa-miR-3614-5p	MIMAT0017992	SKP2	6502	NM_005983	1	1	1	1	4
hsa-miR-3614-5p	MIMAT0017992	SLC1A2	6506	NM_004171	1	1	1	1	4
hsa-miR-3614-5p	MIMAT0017992	SMTN	6525	XM_005261708	1	1	1	1	4
hsa-miR-3614-5p	MIMAT0017992	SLC6A3	6531	NM_001044	1	1	1	1	4
hsa-miR-3614-5p	MIMAT0017992	SLC18A2	6571	NM_003054	1	1	1	1	4
hsa-miR-3614-5p	MIMAT0017992	SNCA	6622	NM_000345	1	1	1	1	4
hsa-miR-3614-5p	MIMAT0017992	SORL1	6653	NM_003105	1	1	1	1	4
hsa-miR-3614-5p	MIMAT0017992	SOX5	6660	NM_152989	1	1	1	1	4
hsa-miR-3614-5p	MIMAT0017992	SOX12	6666	NM_006943	1	1	1	1	4
hsa-miR-3614-5p	MIMAT0017992	SRPK1	6732	NM_003137	1	1	1	1	4
hsa-miR-3614-5p	MIMAT0017992	STIM1	6786	NM_001277961	1	1	1	1	4
hsa-miR-3614-5p	MIMAT0017992	SULT1C2	6819	NM_176825	1	1	1	1	4
hsa-miR-3614-5p	MIMAT0017992	TACC1	6867	XM_005273622	1	1	1	1	4
hsa-miR-3614-5p	MIMAT0017992	TACC1	6867	XM_005273623	1	1	1	1	4
hsa-miR-3614-5p	MIMAT0017992	TCF4	6925	NM_001083962	1	1	1	1	4
hsa-miR-3614-5p	MIMAT0017992	TCF7	6932	NM_001134851	1	1	1	1	4
hsa-miR-3614-5p	MIMAT0017992	TGFB2	7042	NM_001135599	1	1	1	1	4
hsa-miR-3614-5p	MIMAT0017992	TGFBR1	7046	NM_004612	1	1	1	1	4
hsa-miR-3614-5p	MIMAT0017992	THBS2	7058	NM_003247	1	1	1	1	4
hsa-miR-3614-5p	MIMAT0017992	TIMP2	7077	NM_003255	1	1	1	1	4
hsa-miR-3614-5p	MIMAT0017992	TMPRSS2	7113	XM_005261041	1	1	1	1	4
hsa-miR-3614-5p	MIMAT0017992	TOP3A	7156	NM_004618	1	1	1	1	4
hsa-miR-3614-5p	MIMAT0017992	TRIO	7204	NM_007118	1	1	1	1	4
hsa-miR-3614-5p	MIMAT0017992	UGDH	7358	NM_003359	1	1	1	1	4
hsa-miR-3614-5p	MIMAT0017992	USH2A	7399	NM_206933	1	1	1	1	4
hsa-miR-3614-5p	MIMAT0017992	VCL	7414	NM_014000	1	1	1	1	4
hsa-miR-3614-5p	MIMAT0017992	TRPV1	7442	NM_080706	1	1	1	1	4
hsa-miR-3614-5p	MIMAT0017992	WHSC1	7468	XM_005248004	1	1	1	1	4
hsa-miR-3614-5p	MIMAT0017992	XK	7504	NM_021083	1	1	1	1	4
hsa-miR-3614-5p	MIMAT0017992	YWHAB	7529	NM_003404	1	1	1	1	4
hsa-miR-3614-5p	MIMAT0017992	ZFX	7543	NM_001178085	1	1	1	1	4
hsa-miR-3614-5p	MIMAT0017992	LUZP1	7798	XM_005245991	1	1	1	1	4
hsa-miR-3614-5p	MIMAT0017992	EVI5	7813	NM_005665	1	1	1	1	4
hsa-miR-3614-5p	MIMAT0017992	SYN3	8224	NM_001135774	1	1	1	1	4
hsa-miR-3614-5p	MIMAT0017992	STK24	8428	NM_001032296	1	1	1	1	4
hsa-miR-3614-5p	MIMAT0017992	KCNAB2	8514	NM_001199860	1	1	1	1	4
hsa-miR-3614-5p	MIMAT0017992	YBX3	8531	NM_003651	1	1	1	1	4
hsa-miR-3614-5p	MIMAT0017992	PDXK	8566	NM_003681	1	1	1	1	4
hsa-miR-3614-5p	MIMAT0017992	PLA2G4C	8605	NM_001159323	1	1	1	1	4
hsa-miR-3614-5p	MIMAT0017992	CHRD	8646	NM_003741	1	1	1	1	4
hsa-miR-3614-5p	MIMAT0017992	ADAM23	8745	NM_003812	1	1	1	1	4
hsa-miR-3614-5p	MIMAT0017992	RAB11A	8766	NM_004663	1	1	1	1	4
hsa-miR-3614-5p	MIMAT0017992	TNFRSF11A	8792	NM_003839	1	1	1	1	4
hsa-miR-3614-5p	MIMAT0017992	CD84	8832	NM_001184879	1	1	1	1	4
hsa-miR-3614-5p	MIMAT0017992	DLGAP2	9228	XM_005266038	1	1	1	1	4
hsa-miR-3614-5p	MIMAT0017992	NRXN3	9369	XM_005268218	1	1	1	1	4
hsa-miR-3614-5p	MIMAT0017992	CHST3	9469	NM_004273	1	1	1	1	4
hsa-miR-3614-5p	MIMAT0017992	ONECUT2	9480	NM_004852	1	1	1	1	4
hsa-miR-3614-5p	MIMAT0017992	MICAL2	9645	XM_005253244	1	1	1	1	4
hsa-miR-3614-5p	MIMAT0017992	CTR9	9646	NM_014633	1	1	1	1	4
hsa-miR-3614-5p	MIMAT0017992	RALGPS1	9649	XM_005252318	1	1	1	1	4
hsa-miR-3614-5p	MIMAT0017992	RAPGEF2	9693	XM_005263358	1	1	1	1	4
hsa-miR-3614-5p	MIMAT0017992	ULK2	9706	NM_014683	1	1	1	1	4
hsa-miR-3614-5p	MIMAT0017992	MAML1	9794	NM_014757	1	1	1	1	4
hsa-miR-3614-5p	MIMAT0017992	CEP350	9857	XM_005245635	1	1	1	1	4
hsa-miR-3614-5p	MIMAT0017992	TOX4	9878	NM_014828	1	1	1	1	4
hsa-miR-3614-5p	MIMAT0017992	RHOBTB1	9886	NM_001242359	1	1	1	1	4
hsa-miR-3614-5p	MIMAT0017992	SRGAP3	9901	NM_014850	1	1	1	1	4
hsa-miR-3614-5p	MIMAT0017992	RABGAP1L	9910	XM_005245680	1	1	1	1	4
hsa-miR-3614-5p	MIMAT0017992	TMCC2	9911	NM_014858	1	1	1	1	4
hsa-miR-3614-5p	MIMAT0017992	GFPT2	9945	NM_005110	1	1	1	1	4
hsa-miR-3614-5p	MIMAT0017992	GNPDA1	10007	XM_005268350	1	1	1	1	4
hsa-miR-3614-5p	MIMAT0017992	ABCC9	10060	XM_005253286	1	1	1	1	4
hsa-miR-3614-5p	MIMAT0017992	SPRY3	10251	NM_005840	1	1	1	1	4
hsa-miR-3614-5p	MIMAT0017992	FAM3C	10447	NM_014888	1	1	1	1	4
hsa-miR-3614-5p	MIMAT0017992	CELF1	10658	XM_005252758	1	1	1	1	4
hsa-miR-3614-5p	MIMAT0017992	MGEA5	10724	XM_005269453	1	1	1	1	4
hsa-miR-3614-5p	MIMAT0017992	NFAT5	10725	XM_005255777	1	1	1	1	4
hsa-miR-3614-5p	MIMAT0017992	WASF3	10810	NM_006646	1	1	1	1	4
hsa-miR-3614-5p	MIMAT0017992	PDE10A	10846	NM_001130690	1	1	1	1	4
hsa-miR-3614-5p	MIMAT0017992	CBX1	10951	NM_006807	1	1	1	1	4
hsa-miR-3614-5p	MIMAT0017992	NUDT21	11051	NM_007006	1	1	1	1	4
hsa-miR-3614-5p	MIMAT0017992	ABHD2	11057	NM_007011	1	1	1	1	4
hsa-miR-3614-5p	MIMAT0017992	TRIOBP	11078	NM_001039141	1	1	1	1	4
hsa-miR-3614-5p	MIMAT0017992	BAZ2A	11176	NM_013449	1	1	1	1	4
hsa-miR-3614-5p	MIMAT0017992	PALLD	23022	XM_005262863	1	1	1	1	4
hsa-miR-3614-5p	MIMAT0017992	TMCC1	23023	NM_001017395	1	1	1	1	4
hsa-miR-3614-5p	MIMAT0017992	ZCCHC14	23174	NM_015144	1	1	1	1	4
hsa-miR-3614-5p	MIMAT0017992	LARP4B	23185	NM_015155	1	1	1	1	4
hsa-miR-3614-5p	MIMAT0017992	FBXO28	23219	NM_015176	1	1	1	1	4
hsa-miR-3614-5p	MIMAT0017992	KIAA0930	23313	NM_015264	1	1	1	1	4
hsa-miR-3614-5p	MIMAT0017992	KIAA0368	23392	NM_001080398	1	1	1	1	4
hsa-miR-3614-5p	MIMAT0017992	CBX6	23466	XM_005261412	1	1	1	1	4
hsa-miR-3614-5p	MIMAT0017992	NPTXR	23467	NM_014293	1	1	1	1	4
hsa-miR-3614-5p	MIMAT0017992	CBX5	23468	NM_001127322	1	1	1	1	4
hsa-miR-3614-5p	MIMAT0017992	RIMBP2	23504	NM_015347	1	1	1	1	4
hsa-miR-3614-5p	MIMAT0017992	KCTD2	23510	NM_015353	1	1	1	1	4
hsa-miR-3614-5p	MIMAT0017992	CD2AP	23607	NM_012120	1	1	1	1	4
hsa-miR-3614-5p	MIMAT0017992	RABGAP1	23637	NM_012197	1	1	1	1	4
hsa-miR-3614-5p	MIMAT0017992	DSTYK	25778	NM_015375	1	1	1	1	4
hsa-miR-3614-5p	MIMAT0017992	C3orf17	25871	NM_015412	1	1	1	1	4
hsa-miR-3614-5p	MIMAT0017992	C2CD2	25966	NM_015500	1	1	1	1	4
hsa-miR-3614-5p	MIMAT0017992	TSKU	25987	XM_005273892	1	1	1	1	4
hsa-miR-3614-5p	MIMAT0017992	GPSM1	26086	NM_001145638	1	1	1	1	4
hsa-miR-3614-5p	MIMAT0017992	PITPNC1	26207	NM_181671	1	1	1	1	4
hsa-miR-3614-5p	MIMAT0017992	HBP1	26959	XM_005250266	1	1	1	1	4
hsa-miR-3614-5p	MIMAT0017992	FAM155B	27112	NM_015686	1	1	1	1	4
hsa-miR-3614-5p	MIMAT0017992	DISC1	27185	NM_001164537	1	1	1	1	4
hsa-miR-3614-5p	MIMAT0017992	GPR162	27239	NM_019858	1	1	1	1	4
hsa-miR-3614-5p	MIMAT0017992	EML4	27436	XM_005264267	1	1	1	1	4
hsa-miR-3614-5p	MIMAT0017992	GIT1	28964	NM_001085454	1	1	1	1	4
hsa-miR-3614-5p	MIMAT0017992	ZBTB44	29068	XM_005271521	1	1	1	1	4
hsa-miR-3614-5p	MIMAT0017992	SNX12	29934	NM_001256185	1	1	1	1	4
hsa-miR-3614-5p	MIMAT0017992	DESI2	51029	NM_016076	1	1	1	1	4
hsa-miR-3614-5p	MIMAT0017992	FAM53C	51307	NM_001135647	1	1	1	1	4
hsa-miR-3614-5p	MIMAT0017992	MRPL35	51318	NM_016622	1	1	1	1	4
hsa-miR-3614-5p	MIMAT0017992	HEMK1	51409	NM_016173	1	1	1	1	4
hsa-miR-3614-5p	MIMAT0017992	RAB6B	51560	NM_016577	1	1	1	1	4
hsa-miR-3614-5p	MIMAT0017992	CAB39	51719	NM_001130849	1	1	1	1	4
hsa-miR-3614-5p	MIMAT0017992	RAB8B	51762	NM_016530	1	1	1	1	4
hsa-miR-3614-5p	MIMAT0017992	RSF1	51773	XM_005274051	1	1	1	1	4
hsa-miR-3614-5p	MIMAT0017992	IL17D	53342	XM_005266421	1	1	1	1	4
hsa-miR-3614-5p	MIMAT0017992	CNTN5	53942	NM_014361	1	1	1	1	4
hsa-miR-3614-5p	MIMAT0017992	BRWD1	54014	NM_033656	1	1	1	1	4
hsa-miR-3614-5p	MIMAT0017992	SASH3	54440	NM_018990	1	1	1	1	4
hsa-miR-3614-5p	MIMAT0017992	TET2	54790	NM_001127208	1	1	1	1	4
hsa-miR-3614-5p	MIMAT0017992	HAUS6	54801	NM_017645	1	1	1	1	4
hsa-miR-3614-5p	MIMAT0017992	ST7L	54879	NM_017744	1	1	1	1	4
hsa-miR-3614-5p	MIMAT0017992	UBE2R2	54926	NM_017811	1	1	1	1	4
hsa-miR-3614-5p	MIMAT0017992	EPN3	55040	NM_017957	1	1	1	1	4
hsa-miR-3614-5p	MIMAT0017992	RPRD1A	55197	XM_005258294	1	1	1	1	4
hsa-miR-3614-5p	MIMAT0017992	UBA6	55236	NM_018227	1	1	1	1	4
hsa-miR-3614-5p	MIMAT0017992	SPTLC3	55304	NM_018327	1	1	1	1	4
hsa-miR-3614-5p	MIMAT0017992	ABCF3	55324	NM_018358	1	1	1	1	4
hsa-miR-3614-5p	MIMAT0017992	SOX6	55553	NM_017508	1	1	1	1	4
hsa-miR-3614-5p	MIMAT0017992	GALNT10	55568	NM_198321	1	1	1	1	4
hsa-miR-3614-5p	MIMAT0017992	CDV3	55573	NM_001134422	1	1	1	1	4
hsa-miR-3614-5p	MIMAT0017992	ZDHHC7	55625	NM_001145548	1	1	1	1	4
hsa-miR-3614-5p	MIMAT0017992	TBC1D22B	55633	NM_017772	1	1	1	1	4
hsa-miR-3614-5p	MIMAT0017992	KANSL3	55683	XM_005263984	1	1	1	1	4
hsa-miR-3614-5p	MIMAT0017992	VAC14	55697	XM_005256038	1	1	1	1	4
hsa-miR-3614-5p	MIMAT0017992	IPO9	55705	NM_018085	1	1	1	1	4
hsa-miR-3614-5p	MIMAT0017992	C1orf106	55765	NM_001142569	1	1	1	1	4
hsa-miR-3614-5p	MIMAT0017992	MCTP2	55784	XM_005254956	1	1	1	1	4
hsa-miR-3614-5p	MIMAT0017992	TRERF1	55809	NM_033502	1	1	1	1	4
hsa-miR-3614-5p	MIMAT0017992	C20orf24	55969	NM_001199534	1	1	1	1	4
hsa-miR-3614-5p	MIMAT0017992	PRMT8	56341	NM_019854	1	1	1	1	4
hsa-miR-3614-5p	MIMAT0017992	UBQLN4	56893	NM_020131	1	1	1	1	4
hsa-miR-3614-5p	MIMAT0017992	BBX	56987	NM_001142568	1	1	1	1	4
hsa-miR-3614-5p	MIMAT0017992	CDC42SE2	56990	NM_020240	1	1	1	1	4
hsa-miR-3614-5p	MIMAT0017992	PELI2	57161	NM_021255	1	1	1	1	4
hsa-miR-3614-5p	MIMAT0017992	DOLPP1	57171	NM_020438	1	1	1	1	4
hsa-miR-3614-5p	MIMAT0017992	VANGL2	57216	NM_020335	1	1	1	1	4
hsa-miR-3614-5p	MIMAT0017992	TTC7A	57217	NM_020458	1	1	1	1	4
hsa-miR-3614-5p	MIMAT0017992	TENM2	57451	XM_005265950	1	1	1	1	4
hsa-miR-3614-5p	MIMAT0017992	PPM1H	57460	NM_020700	1	1	1	1	4
hsa-miR-3614-5p	MIMAT0017992	ARHGAP31	57514	NM_020754	1	1	1	1	4
hsa-miR-3614-5p	MIMAT0017992	RANBP10	57610	XM_005256071	1	1	1	1	4
hsa-miR-3614-5p	MIMAT0017992	STIM2	57620	NM_001169117	1	1	1	1	4
hsa-miR-3614-5p	MIMAT0017992	EPG5	57724	NM_020964	1	1	1	1	4
hsa-miR-3614-5p	MIMAT0017992	ZNF250	58500	NM_021061	1	1	1	1	4
hsa-miR-3614-5p	MIMAT0017992	IL21	59067	NM_001207006	1	1	1	1	4
hsa-miR-3614-5p	MIMAT0017992	BACH2	60468	NM_021813	1	1	1	1	4
hsa-miR-3614-5p	MIMAT0017992	NUCKS1	64710	NM_022731	1	1	1	1	4
hsa-miR-3614-5p	MIMAT0017992	CREB3L2	64764	NM_194071	1	1	1	1	4
hsa-miR-3614-5p	MIMAT0017992	C6orf106	64771	NM_024294	1	1	1	1	4
hsa-miR-3614-5p	MIMAT0017992	PYCRL	65263	NM_023078	1	1	1	1	4
hsa-miR-3614-5p	MIMAT0017992	FAM134A	79137	NM_024293	1	1	1	1	4
hsa-miR-3614-5p	MIMAT0017992	SAP130	79595	NM_001145928	1	1	1	1	4
hsa-miR-3614-5p	MIMAT0017992	QSER1	79832	NM_001076786	1	1	1	1	4
hsa-miR-3614-5p	MIMAT0017992	PEAK1	79834	XM_005254672	1	1	1	1	4
hsa-miR-3614-5p	MIMAT0017992	ZNF672	79894	NM_024836	1	1	1	1	4
hsa-miR-3614-5p	MIMAT0017992	GRHL2	79977	NM_024915	1	1	1	1	4
hsa-miR-3614-5p	MIMAT0017992	NDFIP1	80762	NM_030571	1	1	1	1	4
hsa-miR-3614-5p	MIMAT0017992	CYB5B	80777	NM_030579	1	1	1	1	4
hsa-miR-3614-5p	MIMAT0017992	FAM49A	81553	NM_030797	1	1	1	1	4
hsa-miR-3614-5p	MIMAT0017992	FAM117A	81558	NM_030802	1	1	1	1	4
hsa-miR-3614-5p	MIMAT0017992	C1orf21	81563	NM_030806	1	1	1	1	4
hsa-miR-3614-5p	MIMAT0017992	VANGL1	81839	NM_138959	1	1	1	1	4
hsa-miR-3614-5p	MIMAT0017992	KREMEN1	83999	NM_001039570	1	1	1	1	4
hsa-miR-3614-5p	MIMAT0017992	KIRREL2	84063	XM_005259309	1	1	1	1	4
hsa-miR-3614-5p	MIMAT0017992	ZNRF3	84133	NM_001206998	1	1	1	1	4
hsa-miR-3614-5p	MIMAT0017992	TMEM164	84187	XM_005262206	1	1	1	1	4
hsa-miR-3614-5p	MIMAT0017992	CAMKK1	84254	XM_005256817	1	1	1	1	4
hsa-miR-3614-5p	MIMAT0017992	SYVN1	84447	XM_005274354	1	1	1	1	4
hsa-miR-3614-5p	MIMAT0017992	AFAP1L2	84632	NM_001001936	1	1	1	1	4
hsa-miR-3614-5p	MIMAT0017992	FAM126A	84668	NM_032581	1	1	1	1	4
hsa-miR-3614-5p	MIMAT0017992	TRIM55	84675	XM_005251316	1	1	1	1	4
hsa-miR-3614-5p	MIMAT0017992	PLEKHA8	84725	NM_001197026	1	1	1	1	4
hsa-miR-3614-5p	MIMAT0017992	PAQR8	85315	NM_133367	1	1	1	1	4
hsa-miR-3614-5p	MIMAT0017992	TANC1	85461	NM_033394	1	1	1	1	4
hsa-miR-3614-5p	MIMAT0017992	NAV1	89796	XM_005245572	1	1	1	1	4
hsa-miR-3614-5p	MIMAT0017992	MCFD2	90411	NM_001171508	1	1	1	1	4
hsa-miR-3614-5p	MIMAT0017992	PYGO2	90780	NM_138300	1	1	1	1	4
hsa-miR-3614-5p	MIMAT0017992	KIFC2	90990	XM_005272357	1	1	1	1	4
hsa-miR-3614-5p	MIMAT0017992	PLXNA4	91584	NM_020911	1	1	1	1	4
hsa-miR-3614-5p	MIMAT0017992	CHMP7	91782	NM_152272	1	1	1	1	4
hsa-miR-3614-5p	MIMAT0017992	SDR42E1	93517	XM_005256257	1	1	1	1	4
hsa-miR-3614-5p	MIMAT0017992	TP53INP1	94241	NM_001135733	1	1	1	1	4
hsa-miR-3614-5p	MIMAT0017992	TEX261	113419	NM_144582	1	1	1	1	4
hsa-miR-3614-5p	MIMAT0017992	PALM2	114299	NM_053016	1	1	1	1	4
hsa-miR-3614-5p	MIMAT0017992	ARL11	115761	NM_138450	1	1	1	1	4
hsa-miR-3614-5p	MIMAT0017992	FOXN4	121643	NM_213596	1	1	1	1	4
hsa-miR-3614-5p	MIMAT0017992	TYW3	127253	NM_138467	1	1	1	1	4
hsa-miR-3614-5p	MIMAT0017992	PPARGC1B	133522	NM_133263	1	1	1	1	4
hsa-miR-3614-5p	MIMAT0017992	CD109	135228	NM_133493	1	1	1	1	4
hsa-miR-3614-5p	MIMAT0017992	NACC2	138151	XM_005263395	1	1	1	1	4
hsa-miR-3614-5p	MIMAT0017992	RNF32	140545	XM_005249520	1	1	1	1	4
hsa-miR-3614-5p	MIMAT0017992	RAD9B	144715	XM_005253848	1	1	1	1	4
hsa-miR-3614-5p	MIMAT0017992	SLC30A7	148867	NM_133496	1	1	1	1	4
hsa-miR-3614-5p	MIMAT0017992	TTL	150465	NM_153712	1	1	1	1	4
hsa-miR-3614-5p	MIMAT0017992	GAREML	150946	NM_001191033	1	1	1	1	4
hsa-miR-3614-5p	MIMAT0017992	DTX3L	151636	NM_138287	1	1	1	1	4
hsa-miR-3614-5p	MIMAT0017992	SLC36A2	153201	NM_181776	1	1	1	1	4
hsa-miR-3614-5p	MIMAT0017992	IRX2	153572	NM_033267	1	1	1	1	4
hsa-miR-3614-5p	MIMAT0017992	PRELID2	153768	NM_138492	1	1	1	1	4
hsa-miR-3614-5p	MIMAT0017992	LONRF2	164832	NM_198461	1	1	1	1	4
hsa-miR-3614-5p	MIMAT0017992	PRICKLE2	166336	NM_198859	1	1	1	1	4
hsa-miR-3614-5p	MIMAT0017992	BMPER	168667	NM_133468	1	1	1	1	4
hsa-miR-3614-5p	MIMAT0017992	GLIS3	169792	NM_001042413	1	1	1	1	4
hsa-miR-3614-5p	MIMAT0017992	POLR3H	171568	NM_001018050	1	1	1	1	4
hsa-miR-3614-5p	MIMAT0017992	SLC5A9	200010	XM_005270588	1	1	1	1	4
hsa-miR-3614-5p	MIMAT0017992	ZSCAN4	201516	NM_152677	1	1	1	1	4
hsa-miR-3614-5p	MIMAT0017992	SENP5	205564	NM_152699	1	1	1	1	4
hsa-miR-3614-5p	MIMAT0017992	SLC36A1	206358	NM_078483	1	1	1	1	4
hsa-miR-3614-5p	MIMAT0017992	FAM171A1	221061	NM_001010924	1	1	1	1	4
hsa-miR-3614-5p	MIMAT0017992	FGD2	221472	NM_173558	1	1	1	1	4
hsa-miR-3614-5p	MIMAT0017992	ZSCAN25	221785	NM_145115	1	1	1	1	4
hsa-miR-3614-5p	MIMAT0017992	FOXK1	221937	NM_001037165	1	1	1	1	4
hsa-miR-3614-5p	MIMAT0017992	SLC35F1	222553	NM_001029858	1	1	1	1	4
hsa-miR-3614-5p	MIMAT0017992	SCUBE3	222663	XM_005248943	1	1	1	1	4
hsa-miR-3614-5p	MIMAT0017992	MSRB3	253827	NM_001193460	1	1	1	1	4
hsa-miR-3614-5p	MIMAT0017992	RNF169	254225	NM_001098638	1	1	1	1	4
hsa-miR-3614-5p	MIMAT0017992	HECTD4	283450	XM_005253871	1	1	1	1	4
hsa-miR-3614-5p	MIMAT0017992	SIAH3	283514	NM_198849	1	1	1	1	4
hsa-miR-3614-5p	MIMAT0017992	TRIQK	286144	XM_005250893	1	1	1	1	4
hsa-miR-3614-5p	MIMAT0017992	FREM2	341640	NM_207361	1	1	1	1	4
hsa-miR-3614-5p	MIMAT0017992	DGAT2L6	347516	NM_198512	1	1	1	1	4
hsa-miR-3614-5p	MIMAT0017992	ZNF445	353274	NM_181489	1	1	1	1	4
hsa-miR-3614-5p	MIMAT0017992	IRF2BP2	359948	NM_182972	1	1	1	1	4
hsa-miR-3614-5p	MIMAT0017992	SLC6A17	388662	NM_001010898	1	1	1	1	4
hsa-miR-3614-5p	MIMAT0017992	NCMAP	400746	NM_001010980	1	1	1	1	4
hsa-miR-3614-5p	MIMAT0017992	RGS7BP	401190	XM_005248503	1	1	1	1	4
hsa-miR-3614-5p	MIMAT0017992	KLHL31	401265	NM_001003760	1	1	1	1	4
hsa-miR-3614-5p	MIMAT0017992	SAMD12	401474	NM_001101676	1	1	1	1	4
hsa-miR-3614-5p	MIMAT0017992	ZBTB34	403341	XM_005251989	1	1	1	1	4
hsa-miR-3614-5p	MIMAT0017992	PLEKHG7	440107	XM_005268874	1	1	1	1	4
hsa-miR-3614-5p	MIMAT0017992	ZNF704	619279	XM_005251279	1	1	1	1	4
hsa-miR-3614-5p	MIMAT0017992	FAM196A	642938	NM_001039762	1	1	1	1	4
hsa-miR-3614-5p	MIMAT0017992	ZNF862	643641	XM_005250036	1	1	1	1	4
hsa-miR-3614-5p	MIMAT0017992	ACACB	32	XM_005253876	1	1	1	1	4
hsa-miR-3614-5p	MIMAT0017992	ACP2	53	NM_001610	1	1	1	1	4
hsa-miR-3614-5p	MIMAT0017992	ADARB1	104	NM_015833	1	1	1	1	4
hsa-miR-3614-5p	MIMAT0017992	ADCY1	107	NM_021116	1	1	1	1	4
hsa-miR-3614-5p	MIMAT0017992	ADCYAP1R1	117	NM_001199635	1	1	1	1	4
hsa-miR-3614-5p	MIMAT0017992	ADRB3	155	NM_000025	1	1	1	1	4
hsa-miR-3614-5p	MIMAT0017992	ALDH1A3	220	NM_000693	1	1	1	1	4
hsa-miR-3614-5p	MIMAT0017992	FASLG	356	NM_000639	1	1	1	1	4
hsa-miR-3614-5p	MIMAT0017992	AQP2	359	NM_000486	1	1	1	1	4
hsa-miR-3614-5p	MIMAT0017992	ARSB	411	NM_000046	1	1	1	1	4
hsa-miR-3614-5p	MIMAT0017992	ARSD	414	XM_005274515	1	1	1	1	4
hsa-miR-3614-5p	MIMAT0017992	ATP2A2	488	NM_170665	1	1	1	1	4
hsa-miR-3614-5p	MIMAT0017992	ALDH7A1	501	NM_001182	1	1	1	1	4
hsa-miR-3614-5p	MIMAT0017992	ALDH7A1	501	NM_001201377	1	1	1	1	4
hsa-miR-3614-5p	MIMAT0017992	NKX3-2	579	NM_001189	1	1	1	1	4
hsa-miR-3614-5p	MIMAT0017992	BCR	613	NM_004327	1	1	1	1	4
hsa-miR-3614-5p	MIMAT0017992	BGN	633	NM_001711	1	1	1	1	4
hsa-miR-3614-5p	MIMAT0017992	CAPN5	726	XM_005274206	1	1	1	1	4
hsa-miR-3614-5p	MIMAT0017992	CAPN5	726	XM_005277729	1	1	1	1	4
hsa-miR-3614-5p	MIMAT0017992	MPPED1	758	XM_005261732	1	1	1	1	4
hsa-miR-3614-5p	MIMAT0017992	CACNB3	784	NM_000725	1	1	1	1	4
hsa-miR-3614-5p	MIMAT0017992	CASP2	835	NM_032982	1	1	1	1	4
hsa-miR-3614-5p	MIMAT0017992	CASP10	843	NM_032977	1	1	1	1	4
hsa-miR-3614-5p	MIMAT0017992	CBL	867	NM_005188	1	1	1	1	4
hsa-miR-3614-5p	MIMAT0017992	CCNE1	898	NM_001238	1	1	1	1	4
hsa-miR-3614-5p	MIMAT0017992	CHRNA2	1135	NM_000742	1	1	1	1	4
hsa-miR-3614-5p	MIMAT0017992	COMT	1312	NM_000754	1	1	1	1	4
hsa-miR-3614-5p	MIMAT0017992	CRHR1	1394	NM_001256299	1	1	1	1	4
hsa-miR-3614-5p	MIMAT0017992	CTSB	1508	XM_005272367	1	1	1	1	4
hsa-miR-3614-5p	MIMAT0017992	DLG2	1740	NM_001142699	1	1	1	1	4
hsa-miR-3614-5p	MIMAT0017992	DPYSL3	1809	NM_001197294	1	1	1	1	4
hsa-miR-3614-5p	MIMAT0017992	SLC26A2	1836	NM_000112	1	1	1	1	4
hsa-miR-3614-5p	MIMAT0017992	ECE1	1889	NM_001113347	1	1	1	1	4
hsa-miR-3614-5p	MIMAT0017992	EMP2	2013	NM_001424	1	1	1	1	4
hsa-miR-3614-5p	MIMAT0017992	ERN1	2081	XM_005257141	1	1	1	1	4
hsa-miR-3614-5p	MIMAT0017992	FBLN2	2199	NM_001165035	1	1	1	1	4
hsa-miR-3614-5p	MIMAT0017992	GANC	2595	NM_198141	1	1	1	1	4
hsa-miR-3614-5p	MIMAT0017992	GFI1	2672	XM_005270749	1	1	1	1	4
hsa-miR-3614-5p	MIMAT0017992	GNG7	2788	NM_052847	1	1	1	1	4
hsa-miR-3614-5p	MIMAT0017992	GP5	2814	NM_004488	1	1	1	1	4
hsa-miR-3614-5p	MIMAT0017992	LPAR4	2846	XM_005262126	1	1	1	1	4
hsa-miR-3614-5p	MIMAT0017992	GRIA1	2890	NM_001258020	1	1	1	1	4
hsa-miR-3614-5p	MIMAT0017992	GRM4	2914	NM_000841	1	1	1	1	4
hsa-miR-3614-5p	MIMAT0017992	BRF1	2972	XM_005267563	1	1	1	1	4
hsa-miR-3614-5p	MIMAT0017992	HFE	3077	XM_005249040	1	1	1	1	4
hsa-miR-3614-5p	MIMAT0017992	HLCS	3141	NM_001242784	1	1	1	1	4
hsa-miR-3614-5p	MIMAT0017992	IGF1	3479	NM_001111283	1	1	1	1	4
hsa-miR-3614-5p	MIMAT0017992	IL16	3603	NM_001172128	1	1	1	1	4
hsa-miR-3614-5p	MIMAT0017992	ILF3	3609	XM_005259894	1	1	1	1	4
hsa-miR-3614-5p	MIMAT0017992	INPP5B	3633	NM_005540	1	1	1	1	4
hsa-miR-3614-5p	MIMAT0017992	INSR	3643	NM_000208	1	1	1	1	4
hsa-miR-3614-5p	MIMAT0017992	ITGA2	3673	NM_002203	1	1	1	1	4
hsa-miR-3614-5p	MIMAT0017992	KAL1	3730	NM_000216	1	1	1	1	4
hsa-miR-3614-5p	MIMAT0017992	KCNJ8	3764	NM_004982	1	1	1	1	4
hsa-miR-3614-5p	MIMAT0017992	KCNJ12	3768	NM_021012	1	1	1	1	4
hsa-miR-3614-5p	MIMAT0017992	KLK2	3817	NM_001002231	1	1	1	1	4
hsa-miR-3614-5p	MIMAT0017992	LDHA	3939	NM_001165414	1	1	1	1	4
hsa-miR-3614-5p	MIMAT0017992	LMNA	4000	NM_170707	1	1	1	1	4
hsa-miR-3614-5p	MIMAT0017992	LMO2	4005	NM_005574	1	1	1	1	4
hsa-miR-3614-5p	MIMAT0017992	LSP1	4046	NM_001013254	1	1	1	1	4
hsa-miR-3614-5p	MIMAT0017992	MAFG	4097	NM_032711	1	1	1	1	4
hsa-miR-3614-5p	MIMAT0017992	MAP4	4134	XM_005265140	1	1	1	1	4
hsa-miR-3614-5p	MIMAT0017992	MFAP3	4238	NM_001242336	1	1	1	1	4
hsa-miR-3614-5p	MIMAT0017992	MKI67	4288	NM_002417	1	1	1	1	4
hsa-miR-3614-5p	MIMAT0017992	MLN	4295	NM_002418	1	1	1	1	4
hsa-miR-3614-5p	MIMAT0017992	MLLT6	4302	XM_005257379	1	1	1	1	4
hsa-miR-3614-5p	MIMAT0017992	MMP15	4324	NM_002428	1	1	1	1	4
hsa-miR-3614-5p	MIMAT0017992	MPP2	4355	NM_001278381	1	1	1	1	4
hsa-miR-3614-5p	MIMAT0017992	MPST	4357	NM_001130517	1	1	1	1	4
hsa-miR-3614-5p	MIMAT0017992	MYO5A	4644	NM_000259	1	1	1	1	4
hsa-miR-3614-5p	MIMAT0017992	MYO9B	4650	NM_001130065	1	1	1	1	4
hsa-miR-3614-5p	MIMAT0017992	NGFR	4804	NM_002507	1	1	1	1	4
hsa-miR-3614-5p	MIMAT0017992	NSF	4905	NM_006178	1	1	1	1	4
hsa-miR-3614-5p	MIMAT0017992	DDR2	4921	XM_005245221	1	1	1	1	4
hsa-miR-3614-5p	MIMAT0017992	P2RX1	5023	NM_002558	1	1	1	1	4
hsa-miR-3614-5p	MIMAT0017992	PCDH1	5097	XM_005268452	1	1	1	1	4
hsa-miR-3614-5p	MIMAT0017992	PDGFB	5155	NM_002608	1	1	1	1	4
hsa-miR-3614-5p	MIMAT0017992	PDK2	5164	NM_001199898	1	1	1	1	4
hsa-miR-3614-5p	MIMAT0017992	PDK3	5165	NM_001142386	1	1	1	1	4
hsa-miR-3614-5p	MIMAT0017992	CDK14	5218	XM_005250439	1	1	1	1	4
hsa-miR-3614-5p	MIMAT0017992	PGM5	5239	NM_021965	1	1	1	1	4
hsa-miR-3614-5p	MIMAT0017992	SERPINB6	5269	XM_005249181	1	1	1	1	4
hsa-miR-3614-5p	MIMAT0017992	SERPINB9	5272	NM_004155	1	1	1	1	4
hsa-miR-3614-5p	MIMAT0017992	PLEC	5339	NM_201380	1	1	1	1	4
hsa-miR-3614-5p	MIMAT0017992	PRELP	5549	NM_002725	1	1	1	1	4
hsa-miR-3614-5p	MIMAT0017992	PRLR	5618	NM_000949	1	1	1	1	4
hsa-miR-3614-5p	MIMAT0017992	MASP1	5648	NM_001879	1	1	1	1	4
hsa-miR-3614-5p	MIMAT0017992	KLK10	5655	NM_002776	1	1	1	1	4
hsa-miR-3614-5p	MIMAT0017992	PSKH1	5681	NM_006742	1	1	1	1	4
hsa-miR-3614-5p	MIMAT0017992	PTGER4	5734	NM_000958	1	1	1	1	4
hsa-miR-3614-5p	MIMAT0017992	PTH	5741	NM_000315	1	1	1	1	4
hsa-miR-3614-5p	MIMAT0017992	QSOX1	5768	XM_005245375	1	1	1	1	4
hsa-miR-3614-5p	MIMAT0017992	RALB	5899	XM_005263728	1	1	1	1	4
hsa-miR-3614-5p	MIMAT0017992	RAP2B	5912	NM_002886	1	1	1	1	4
hsa-miR-3614-5p	MIMAT0017992	KDM5A	5927	NM_001042603	1	1	1	1	4
hsa-miR-3614-5p	MIMAT0017992	RNASEL	6041	NM_021133	1	1	1	1	4
hsa-miR-3614-5p	MIMAT0017992	RPS29	6235	NM_001030001	1	1	1	1	4
hsa-miR-3614-5p	MIMAT0017992	SCN4B	6330	NM_174934	1	1	1	1	4
hsa-miR-3614-5p	MIMAT0017992	SCN5A	6331	NM_001099404	1	1	1	1	4
hsa-miR-3614-5p	MIMAT0017992	SCN5A	6331	NM_198056	1	1	1	1	4
hsa-miR-3614-5p	MIMAT0017992	SCNN1B	6338	NM_000336	1	1	1	1	4
hsa-miR-3614-5p	MIMAT0017992	SCNN1G	6340	NM_001039	1	1	1	1	4
hsa-miR-3614-5p	MIMAT0017992	SET	6418	NM_003011	1	1	1	1	4
hsa-miR-3614-5p	MIMAT0017992	SFTPB	6439	NM_000542	1	1	1	1	4
hsa-miR-3614-5p	MIMAT0017992	SH3BP2	6452	NM_001145855	1	1	1	1	4
hsa-miR-3614-5p	MIMAT0017992	SLA	6503	NM_001045556	1	1	1	1	4
hsa-miR-3614-5p	MIMAT0017992	SLC1A7	6512	XM_005271133	1	1	1	1	4
hsa-miR-3614-5p	MIMAT0017992	SLC6A2	6530	NM_001172501	1	1	1	1	4
hsa-miR-3614-5p	MIMAT0017992	SLC6A4	6532	NM_001045	1	1	1	1	4
hsa-miR-3614-5p	MIMAT0017992	SLC10A2	6555	NM_000452	1	1	1	1	4
hsa-miR-3614-5p	MIMAT0017992	SUMO3	6612	XM_005261165	1	1	1	1	4
hsa-miR-3614-5p	MIMAT0017992	SPOCK1	6695	NM_004598	1	1	1	1	4
hsa-miR-3614-5p	MIMAT0017992	SPTBN2	6712	XM_005274192	1	1	1	1	4
hsa-miR-3614-5p	MIMAT0017992	SRD5A1	6715	NM_001047	1	1	1	1	4
hsa-miR-3614-5p	MIMAT0017992	STYX	6815	NM_145251	1	1	1	1	4
hsa-miR-3614-5p	MIMAT0017992	ABCC8	6833	NM_000352	1	1	1	1	4
hsa-miR-3614-5p	MIMAT0017992	SURF4	6836	NM_001280790	1	1	1	1	4
hsa-miR-3614-5p	MIMAT0017992	CNTN2	6900	NM_005076	1	1	1	1	4
hsa-miR-3614-5p	MIMAT0017992	TF	7018	NM_001063	1	1	1	1	4
hsa-miR-3614-5p	MIMAT0017992	TIMP3	7078	NM_000362	1	1	1	1	4
hsa-miR-3614-5p	MIMAT0017992	TIMP4	7079	NM_003256	1	1	1	1	4
hsa-miR-3614-5p	MIMAT0017992	TLR4	7099	NM_003266	1	1	1	1	4
hsa-miR-3614-5p	MIMAT0017992	TNFRSF1B	7133	NM_001066	1	1	1	1	4
hsa-miR-3614-5p	MIMAT0017992	TP73	7161	NM_005427	1	1	1	1	4
hsa-miR-3614-5p	MIMAT0017992	TRH	7200	NM_007117	1	1	1	1	4
hsa-miR-3614-5p	MIMAT0017992	TSC1	7248	XM_005272211	1	1	1	1	4
hsa-miR-3614-5p	MIMAT0017992	TUB	7275	NM_003320	1	1	1	1	4
hsa-miR-3614-5p	MIMAT0017992	VDR	7421	NM_001017536	1	1	1	1	4
hsa-miR-3614-5p	MIMAT0017992	CLIP2	7461	NM_003388	1	1	1	1	4
hsa-miR-3614-5p	MIMAT0017992	LAT2	7462	XM_005250562	1	1	1	1	4
hsa-miR-3614-5p	MIMAT0017992	LAT2	7462	XM_005277611	1	1	1	1	4
hsa-miR-3614-5p	MIMAT0017992	WFS1	7466	NM_006005	1	1	1	1	4
hsa-miR-3614-5p	MIMAT0017992	ZNF24	7572	NM_006965	1	1	1	1	4
hsa-miR-3614-5p	MIMAT0017992	ZNF45	7596	NM_003425	1	1	1	1	4
hsa-miR-3614-5p	MIMAT0017992	TRIM26	7726	NM_003449	1	1	1	1	4
hsa-miR-3614-5p	MIMAT0017992	ZNF185	7739	XM_005274731	1	1	1	1	4
hsa-miR-3614-5p	MIMAT0017992	ZNF185	7739	XM_005277892	1	1	1	1	4
hsa-miR-3614-5p	MIMAT0017992	ST8SIA2	8128	NM_006011	1	1	1	1	4
hsa-miR-3614-5p	MIMAT0017992	SLC7A5	8140	NM_003486	1	1	1	1	4
hsa-miR-3614-5p	MIMAT0017992	AKAP17A	8227	NM_005088	1	1	1	1	4
hsa-miR-3614-5p	MIMAT0017992	AXIN1	8312	NM_003502	1	1	1	1	4
hsa-miR-3614-5p	MIMAT0017992	KCNK5	8645	NM_003740	1	1	1	1	4
hsa-miR-3614-5p	MIMAT0017992	RNMT	8731	NM_003799	1	1	1	1	4
hsa-miR-3614-5p	MIMAT0017992	CDS2	8760	NM_003818	1	1	1	1	4
hsa-miR-3614-5p	MIMAT0017992	DPM2	8818	NM_003863	1	1	1	1	4
hsa-miR-3614-5p	MIMAT0017992	ALDH1A2	8854	NM_001206897	1	1	1	1	4
hsa-miR-3614-5p	MIMAT0017992	SEMA5A	9037	NM_003966	1	1	1	1	4
hsa-miR-3614-5p	MIMAT0017992	CYTH1	9267	NM_004762	1	1	1	1	4
hsa-miR-3614-5p	MIMAT0017992	PPT2	9374	NM_005155	1	1	1	1	4
hsa-miR-3614-5p	MIMAT0017992	MED20	9477	NM_004275	1	1	1	1	4
hsa-miR-3614-5p	MIMAT0017992	CREB5	9586	NM_182898	1	1	1	1	4
hsa-miR-3614-5p	MIMAT0017992	SLC25A44	9673	NM_014655	1	1	1	1	4
hsa-miR-3614-5p	MIMAT0017992	KIAA0513	9764	XM_005256265	1	1	1	1	4
hsa-miR-3614-5p	MIMAT0017992	SCRN1	9805	NM_001145513	1	1	1	1	4
hsa-miR-3614-5p	MIMAT0017992	KIAA0753	9851	XM_005256882	1	1	1	1	4
hsa-miR-3614-5p	MIMAT0017992	FARP2	9855	NM_014808	1	1	1	1	4
hsa-miR-3614-5p	MIMAT0017992	KIAA0319	9856	NM_001168374	1	1	1	1	4
hsa-miR-3614-5p	MIMAT0017992	TECPR2	9895	NM_014844	1	1	1	1	4
hsa-miR-3614-5p	MIMAT0017992	ARHGAP44	9912	NM_014859	1	1	1	1	4
hsa-miR-3614-5p	MIMAT0017992	KBTBD11	9920	NM_014867	1	1	1	1	4
hsa-miR-3614-5p	MIMAT0017992	XYLB	9942	NM_005108	1	1	1	1	4
hsa-miR-3614-5p	MIMAT0017992	NAALAD2	10003	XM_005273701	1	1	1	1	4
hsa-miR-3614-5p	MIMAT0017992	SLC17A4	10050	NM_005495	1	1	1	1	4
hsa-miR-3614-5p	MIMAT0017992	HHLA1	10086	NM_001145095	1	1	1	1	4
hsa-miR-3614-5p	MIMAT0017992	TSPAN3	10099	NM_005724	1	1	1	1	4
hsa-miR-3614-5p	MIMAT0017992	IKZF1	10320	NM_006060	1	1	1	1	4
hsa-miR-3614-5p	MIMAT0017992	MRVI1	10335	XM_005252736	1	1	1	1	4
hsa-miR-3614-5p	MIMAT0017992	MALT1	10892	NM_006785	1	1	1	1	4
hsa-miR-3614-5p	MIMAT0017992	TOMM34	10953	NM_006809	1	1	1	1	4
hsa-miR-3614-5p	MIMAT0017992	PTPRT	11122	NM_133170	1	1	1	1	4
hsa-miR-3614-5p	MIMAT0017992	MAN1B1	11253	NM_016219	1	1	1	1	4
hsa-miR-3614-5p	MIMAT0017992	SYNRG	11276	XM_005256980	1	1	1	1	4
hsa-miR-3614-5p	MIMAT0017992	MRAS	22808	NM_012219	1	1	1	1	4
hsa-miR-3614-5p	MIMAT0017992	ATG14	22863	NM_014924	1	1	1	1	4
hsa-miR-3614-5p	MIMAT0017992	ZHX2	22882	XM_005250837	1	1	1	1	4
hsa-miR-3614-5p	MIMAT0017992	DENND3	22898	XM_005250839	1	1	1	1	4
hsa-miR-3614-5p	MIMAT0017992	SCMH1	22955	NM_001172218	1	1	1	1	4
hsa-miR-3614-5p	MIMAT0017992	PCNX	22990	NM_014982	1	1	1	1	4
hsa-miR-3614-5p	MIMAT0017992	MAST3	23031	XM_005259822	1	1	1	1	4
hsa-miR-3614-5p	MIMAT0017992	ZHX3	23051	XM_005260343	1	1	1	1	4
hsa-miR-3614-5p	MIMAT0017992	ZNF609	23060	NM_015042	1	1	1	1	4
hsa-miR-3614-5p	MIMAT0017992	RRP1B	23076	NM_015056	1	1	1	1	4
hsa-miR-3614-5p	MIMAT0017992	CDK19	23097	NM_015076	1	1	1	1	4
hsa-miR-3614-5p	MIMAT0017992	HIC2	23119	XM_005261395	1	1	1	1	4
hsa-miR-3614-5p	MIMAT0017992	METAP1	23173	XM_005262868	1	1	1	1	4
hsa-miR-3614-5p	MIMAT0017992	MESDC2	23184	NM_015154	1	1	1	1	4
hsa-miR-3614-5p	MIMAT0017992	ANKRD28	23243	NM_001195098	1	1	1	1	4
hsa-miR-3614-5p	MIMAT0017992	DNMBP	23268	NM_015221	1	1	1	1	4
hsa-miR-3614-5p	MIMAT0017992	ANKS1A	23294	XM_005248964	1	1	1	1	4
hsa-miR-3614-5p	MIMAT0017992	SIN3B	23309	NM_015260	1	1	1	1	4
hsa-miR-3614-5p	MIMAT0017992	ANGEL1	23357	XM_005267478	1	1	1	1	4
hsa-miR-3614-5p	MIMAT0017992	CRTC1	23373	NM_001098482	1	1	1	1	4
hsa-miR-3614-5p	MIMAT0017992	PLA2G15	23659	NM_012320	1	1	1	1	4
hsa-miR-3614-5p	MIMAT0017992	SHPK	23729	NM_013276	1	1	1	1	4
hsa-miR-3614-5p	MIMAT0017992	TBC1D22A	25771	NM_014346	1	1	1	1	4
hsa-miR-3614-5p	MIMAT0017992	TPSG1	25823	NM_012467	1	1	1	1	4
hsa-miR-3614-5p	MIMAT0017992	TECPR1	25851	NM_015395	1	1	1	1	4
hsa-miR-3614-5p	MIMAT0017992	KANK2	25959	NM_001136191	1	1	1	1	4
hsa-miR-3614-5p	MIMAT0017992	MYEOV	26579	XM_005273905	1	1	1	1	4
hsa-miR-3614-5p	MIMAT0017992	B3GAT1	27087	XM_005271508	1	1	1	1	4
hsa-miR-3614-5p	MIMAT0017992	HSPB7	27129	XM_005245842	1	1	1	1	4
hsa-miR-3614-5p	MIMAT0017992	RBMS3	27303	XM_005265060	1	1	1	1	4
hsa-miR-3614-5p	MIMAT0017992	TFCP2L1	29842	NM_014553	1	1	1	1	4
hsa-miR-3614-5p	MIMAT0017992	ASAP1	50807	NM_001247996	1	1	1	1	4
hsa-miR-3614-5p	MIMAT0017992	ST8SIA3	51046	NM_015879	1	1	1	1	4
hsa-miR-3614-5p	MIMAT0017992	PHF20L1	51105	NM_016018	1	1	1	1	4
hsa-miR-3614-5p	MIMAT0017992	BET1L	51272	NM_016526	1	1	1	1	4
hsa-miR-3614-5p	MIMAT0017992	MBTPS2	51360	NM_015884	1	1	1	1	4
hsa-miR-3614-5p	MIMAT0017992	PEX5L	51555	NM_016559	1	1	1	1	4
hsa-miR-3614-5p	MIMAT0017992	NUB1	51667	NM_001243351	1	1	1	1	4
hsa-miR-3614-5p	MIMAT0017992	INPP5K	51763	NM_001135642	1	1	1	1	4
hsa-miR-3614-5p	MIMAT0017992	TPCN1	53373	NM_001143819	1	1	1	1	4
hsa-miR-3614-5p	MIMAT0017992	GDAP1	54332	NM_018972	1	1	1	1	4
hsa-miR-3614-5p	MIMAT0017992	SDK2	54549	NM_001144952	1	1	1	1	4
hsa-miR-3614-5p	MIMAT0017992	SGTB	54557	NM_019072	1	1	1	1	4
hsa-miR-3614-5p	MIMAT0017992	CRLS1	54675	NM_019095	1	1	1	1	4
hsa-miR-3614-5p	MIMAT0017992	TOR4A	54863	NM_017723	1	1	1	1	4
hsa-miR-3614-5p	MIMAT0017992	TMEM104	54868	NM_017728	1	1	1	1	4
hsa-miR-3614-5p	MIMAT0017992	CHTF8	54921	NM_001039690	1	1	1	1	4
hsa-miR-3614-5p	MIMAT0017992	SLC52A1	55065	XM_005256709	1	1	1	1	4
hsa-miR-3614-5p	MIMAT0017992	SLC6A15	55117	NM_182767	1	1	1	1	4
hsa-miR-3614-5p	MIMAT0017992	SMU1	55234	NM_018225	1	1	1	1	4
hsa-miR-3614-5p	MIMAT0017992	PCMTD2	55251	XM_005260222	1	1	1	1	4
hsa-miR-3614-5p	MIMAT0017992	KLHL26	55295	XM_005259979	1	1	1	1	4
hsa-miR-3614-5p	MIMAT0017992	YOD1	55432	NM_001276320	1	1	1	1	4
hsa-miR-3614-5p	MIMAT0017992	NPLOC4	55666	NM_017921	1	1	1	1	4
hsa-miR-3614-5p	MIMAT0017992	PEX26	55670	NM_001127649	1	1	1	1	4
hsa-miR-3614-5p	MIMAT0017992	HHAT	55733	NM_018194	1	1	1	1	4
hsa-miR-3614-5p	MIMAT0017992	DBNDD2	55861	NM_001048226	1	1	1	1	4
hsa-miR-3614-5p	MIMAT0017992	NXT2	55916	NM_018698	1	1	1	1	4
hsa-miR-3614-5p	MIMAT0017992	UBFD1	56061	NM_019116	1	1	1	1	4
hsa-miR-3614-5p	MIMAT0017992	ANKH	56172	NM_054027	1	1	1	1	4
hsa-miR-3614-5p	MIMAT0017992	RAD18	56852	NM_020165	1	1	1	1	4
hsa-miR-3614-5p	MIMAT0017992	UGGT1	56886	NM_020120	1	1	1	1	4
hsa-miR-3614-5p	MIMAT0017992	CHRNA10	57053	NM_020402	1	1	1	1	4
hsa-miR-3614-5p	MIMAT0017992	TBC1D24	57465	NM_001199107	1	1	1	1	4
hsa-miR-3614-5p	MIMAT0017992	RIMKLB	57494	XM_005253436	1	1	1	1	4
hsa-miR-3614-5p	MIMAT0017992	ALPK3	57538	NM_020778	1	1	1	1	4
hsa-miR-3614-5p	MIMAT0017992	KLHL8	57563	XM_005263151	1	1	1	1	4
hsa-miR-3614-5p	MIMAT0017992	ZNF492	57615	NM_020855	1	1	1	1	4
hsa-miR-3614-5p	MIMAT0017992	VAT1L	57687	NM_020927	1	1	1	1	4
hsa-miR-3614-5p	MIMAT0017992	GPR107	57720	NM_001136557	1	1	1	1	4
hsa-miR-3614-5p	MIMAT0017992	NCOA5	57727	XM_005260475	1	1	1	1	4
hsa-miR-3614-5p	MIMAT0017992	JAM2	58494	NM_021219	1	1	1	1	4
hsa-miR-3614-5p	MIMAT0017992	CACTIN	58509	NM_001080543	1	1	1	1	4
hsa-miR-3614-5p	MIMAT0017992	CHP2	63928	NM_022097	1	1	1	1	4
hsa-miR-3614-5p	MIMAT0017992	XYLT1	64131	NM_022166	1	1	1	1	4
hsa-miR-3614-5p	MIMAT0017992	COPS7B	64708	NM_022730	1	1	1	1	4
hsa-miR-3614-5p	MIMAT0017992	VWA1	64856	NM_022834	1	1	1	1	4
hsa-miR-3614-5p	MIMAT0017992	C12orf43	64897	XM_005253930	1	1	1	1	4
hsa-miR-3614-5p	MIMAT0017992	LPIN3	64900	NM_022896	1	1	1	1	4
hsa-miR-3614-5p	MIMAT0017992	LRRC2	79442	NM_024512	1	1	1	1	4
hsa-miR-3614-5p	MIMAT0017992	FYCO1	79443	XM_005265483	1	1	1	1	4
hsa-miR-3614-5p	MIMAT0017992	KLHL36	79786	XM_005256149	1	1	1	1	4
hsa-miR-3614-5p	MIMAT0017992	SNX22	79856	NM_024798	1	1	1	1	4
hsa-miR-3614-5p	MIMAT0017992	MAP9	79884	XM_005263223	1	1	1	1	4
hsa-miR-3614-5p	MIMAT0017992	LRRC8E	80131	XM_005272497	1	1	1	1	4
hsa-miR-3614-5p	MIMAT0017992	ORAI2	80228	NM_001271818	1	1	1	1	4
hsa-miR-3614-5p	MIMAT0017992	AKNA	80709	NM_030767	1	1	1	1	4
hsa-miR-3614-5p	MIMAT0017992	SRCIN1	80725	NM_025248	1	1	1	1	4
hsa-miR-3614-5p	MIMAT0017992	CABLES2	81928	NM_031215	1	1	1	1	4
hsa-miR-3614-5p	MIMAT0017992	CALN1	83698	NM_001017440	1	1	1	1	4
hsa-miR-3614-5p	MIMAT0017992	TMTC1	83857	XM_005253498	1	1	1	1	4
hsa-miR-3614-5p	MIMAT0017992	MRO	83876	NM_031939	1	1	1	1	4
hsa-miR-3614-5p	MIMAT0017992	SPRTN	83932	NM_001010984	1	1	1	1	4
hsa-miR-3614-5p	MIMAT0017992	HDHD2	84064	XM_005258369	1	1	1	1	4
hsa-miR-3614-5p	MIMAT0017992	LOXL4	84171	NM_032211	1	1	1	1	4
hsa-miR-3614-5p	MIMAT0017992	LDOC1L	84247	NM_032287	1	1	1	1	4
hsa-miR-3614-5p	MIMAT0017992	EFCAB2	84288	NM_001143943	1	1	1	1	4
hsa-miR-3614-5p	MIMAT0017992	GINS4	84296	NM_032336	1	1	1	1	4
hsa-miR-3614-5p	MIMAT0017992	DYDC2	84332	NM_032372	1	1	1	1	4
hsa-miR-3614-5p	MIMAT0017992	MSANTD4	84437	NM_032424	1	1	1	1	4
hsa-miR-3614-5p	MIMAT0017992	RAB11FIP4	84440	NM_032932	1	1	1	1	4
hsa-miR-3614-5p	MIMAT0017992	CBX2	84733	NM_005189	1	1	1	1	4
hsa-miR-3614-5p	MIMAT0017992	ZNF496	84838	XM_005273328	1	1	1	1	4
hsa-miR-3614-5p	MIMAT0017992	SLC35B4	84912	NM_032826	1	1	1	1	4
hsa-miR-3614-5p	MIMAT0017992	KIAA1644	85352	XM_005261790	1	1	1	1	4
hsa-miR-3614-5p	MIMAT0017992	KIAA1671	85379	XM_005261793	1	1	1	1	4
hsa-miR-3614-5p	MIMAT0017992	EAF1	85403	NM_033083	1	1	1	1	4
hsa-miR-3614-5p	MIMAT0017992	TSPYL5	85453	NM_033512	1	1	1	1	4
hsa-miR-3614-5p	MIMAT0017992	SSH2	85464	XM_005258058	1	1	1	1	4
hsa-miR-3614-5p	MIMAT0017992	SSH2	85464	XM_005258059	1	1	1	1	4
hsa-miR-3614-5p	MIMAT0017992	THAP3	90326	NM_138350	1	1	1	1	4
hsa-miR-3614-5p	MIMAT0017992	STARD13	90627	NM_001243476	1	1	1	1	4
hsa-miR-3614-5p	MIMAT0017992	RASL10B	91608	NM_033315	1	1	1	1	4
hsa-miR-3614-5p	MIMAT0017992	IDI2	91734	NM_033261	1	1	1	1	4
hsa-miR-3614-5p	MIMAT0017992	MARVELD3	91862	NM_052858	1	1	1	1	4
hsa-miR-3614-5p	MIMAT0017992	RFT1	91869	NM_052859	1	1	1	1	4
hsa-miR-3614-5p	MIMAT0017992	CDHR1	92211	NM_033100	1	1	1	1	4
hsa-miR-3614-5p	MIMAT0017992	C17orf72	92340	NM_001164257	1	1	1	1	4
hsa-miR-3614-5p	MIMAT0017992	SLC46A1	113235	NM_080669	1	1	1	1	4
hsa-miR-3614-5p	MIMAT0017992	PIK3IP1	113791	XM_005261323	1	1	1	1	4
hsa-miR-3614-5p	MIMAT0017992	SIGLEC11	114132	NM_052884	1	1	1	1	4
hsa-miR-3614-5p	MIMAT0017992	FAM129A	116496	NM_052966	1	1	1	1	4
hsa-miR-3614-5p	MIMAT0017992	LRRC28	123355	XM_005254859	1	1	1	1	4
hsa-miR-3614-5p	MIMAT0017992	ZNF440	126070	NM_152357	1	1	1	1	4
hsa-miR-3614-5p	MIMAT0017992	PNCK	139728	NM_001039582	1	1	1	1	4
hsa-miR-3614-5p	MIMAT0017992	SLC32A1	140679	NM_080552	1	1	1	1	4
hsa-miR-3614-5p	MIMAT0017992	ZNF280B	140883	NM_080764	1	1	1	1	4
hsa-miR-3614-5p	MIMAT0017992	MPP7	143098	NM_173496	1	1	1	1	4
hsa-miR-3614-5p	MIMAT0017992	KDELC2	143888	NM_153705	1	1	1	1	4
hsa-miR-3614-5p	MIMAT0017992	PRIMA1	145270	NM_178013	1	1	1	1	4
hsa-miR-3614-5p	MIMAT0017992	CMTM4	146223	NM_181521	1	1	1	1	4
hsa-miR-3614-5p	MIMAT0017992	RBFOX3	146713	NM_001082575	1	1	1	1	4
hsa-miR-3614-5p	MIMAT0017992	TMC8	147138	NM_152468	1	1	1	1	4
hsa-miR-3614-5p	MIMAT0017992	NFAM1	150372	NM_145912	1	1	1	1	4
hsa-miR-3614-5p	MIMAT0017992	KANSL1L	151050	NM_152519	1	1	1	1	4
hsa-miR-3614-5p	MIMAT0017992	CCDC50	152137	NM_178335	1	1	1	1	4
hsa-miR-3614-5p	MIMAT0017992	BTNL9	153579	XM_005265825	1	1	1	1	4
hsa-miR-3614-5p	MIMAT0017992	ZNF746	155061	XM_005249957	1	1	1	1	4
hsa-miR-3614-5p	MIMAT0017992	AMZ1	155185	NM_133463	1	1	1	1	4
hsa-miR-3614-5p	MIMAT0017992	OR7D2	162998	NM_175883	1	1	1	1	4
hsa-miR-3614-5p	MIMAT0017992	MMAA	166785	NM_172250	1	1	1	1	4
hsa-miR-3614-5p	MIMAT0017992	ADAMTS15	170689	NM_139055	1	1	1	1	4
hsa-miR-3614-5p	MIMAT0017992	AMER3	205147	NM_152698	1	1	1	1	4
hsa-miR-3614-5p	MIMAT0017992	DHRSX	207063	NM_145177	1	1	1	1	4
hsa-miR-3614-5p	MIMAT0017992	GPR111	222611	NM_153839	1	1	1	1	4
hsa-miR-3614-5p	MIMAT0017992	TXNDC8	255220	XM_005251880	1	1	1	1	4
hsa-miR-3614-5p	MIMAT0017992	BCL6B	255877	NM_181844	1	1	1	1	4
hsa-miR-3614-5p	MIMAT0017992	C1orf192	257177	NM_001013625	1	1	1	1	4
hsa-miR-3614-5p	MIMAT0017992	ALS2CL	259173	NM_001190707	1	1	1	1	4
hsa-miR-3614-5p	MIMAT0017992	HSPA12A	259217	XM_005269672	1	1	1	1	4
hsa-miR-3614-5p	MIMAT0017992	C11orf44	283171	NM_001271983	1	1	1	1	4
hsa-miR-3614-5p	MIMAT0017992	MORN3	283385	XM_005253869	1	1	1	1	4
hsa-miR-3614-5p	MIMAT0017992	NKPD1	284353	NM_198478	1	1	1	1	4
hsa-miR-3614-5p	MIMAT0017992	CCDC141	285025	NM_173648	1	1	1	1	4
hsa-miR-3614-5p	MIMAT0017992	TCAIM	285343	NM_173826	1	1	1	1	4
hsa-miR-3614-5p	MIMAT0017992	SH3PXD2B	285590	NM_001017995	1	1	1	1	4
hsa-miR-3614-5p	MIMAT0017992	TUSC5	286753	NM_172367	1	1	1	1	4
hsa-miR-3614-5p	MIMAT0017992	EIF4E3	317649	NM_001134649	1	1	1	1	4
hsa-miR-3614-5p	MIMAT0017992	TMEM119	338773	NM_181724	1	1	1	1	4
hsa-miR-3614-5p	MIMAT0017992	C17orf51	339263	NM_001113434	1	1	1	1	4
hsa-miR-3614-5p	MIMAT0017992	CPLX4	339302	NM_181654	1	1	1	1	4
hsa-miR-3614-5p	MIMAT0017992	LRRC66	339977	XM_005265739	1	1	1	1	4
hsa-miR-3614-5p	MIMAT0017992	CDKL4	344387	NM_001009565	1	1	1	1	4
hsa-miR-3614-5p	MIMAT0017992	NCR3LG1	374383	NM_001202439	1	1	1	1	4
hsa-miR-3614-5p	MIMAT0017992	C1orf95	375057	NM_001003665	1	1	1	1	4
hsa-miR-3614-5p	MIMAT0017992	GPR153	387509	XM_005263456	1	1	1	1	4
hsa-miR-3614-5p	MIMAT0017992	ARHGEF37	389337	NM_001001669	1	1	1	1	4
hsa-miR-3614-5p	MIMAT0017992	SAMD5	389432	NM_001030060	1	1	1	1	4
hsa-miR-3614-5p	MIMAT0017992	PAPL	390928	NM_001004318	1	1	1	1	4
hsa-miR-3614-5p	MIMAT0017992	IL17REL	400935	NM_001001694	1	1	1	1	4
hsa-miR-3614-5p	MIMAT0017992	C7orf76	401388	NM_001201450	1	1	1	1	4
hsa-miR-3614-5p	MIMAT0017992	C9orf170	401535	NM_001001709	1	1	1	1	4
hsa-miR-3614-5p	MIMAT0017992	LCNL1	401562	NM_207510	1	1	1	1	4
hsa-miR-3614-5p	MIMAT0017992	C9orf139	401563	NM_207511	1	1	1	1	4
hsa-miR-3614-5p	MIMAT0017992	H3F3C	440093	NM_001013699	1	1	1	1	4
hsa-miR-3614-5p	MIMAT0017992	ABL2	27	NM_007314	0	1	1	1	3
hsa-miR-3614-5p	MIMAT0017992	ADRBK2	157	NM_005160	1	1	0	1	3
hsa-miR-3614-5p	MIMAT0017992	ANGPT2	285	NM_001147	1	0	1	1	3
hsa-miR-3614-5p	MIMAT0017992	XIAP	331	NM_001167	1	0	1	1	3
hsa-miR-3614-5p	MIMAT0017992	RND3	390	NM_001254738	1	1	0	1	3
hsa-miR-3614-5p	MIMAT0017992	ARHGAP1	392	NM_004308	0	1	1	1	3
hsa-miR-3614-5p	MIMAT0017992	ATP1B3	483	NM_001679	1	1	0	1	3
hsa-miR-3614-5p	MIMAT0017992	ATRX	546	XM_005262155	1	0	1	1	3
hsa-miR-3614-5p	MIMAT0017992	ATRX	546	XM_005277815	1	0	1	1	3
hsa-miR-3614-5p	MIMAT0017992	BAAT	570	NM_001701	1	1	0	1	3
hsa-miR-3614-5p	MIMAT0017992	BCL7A	605	NM_020993	1	1	0	1	3
hsa-miR-3614-5p	MIMAT0017992	BNC1	646	XM_005272447	1	0	1	1	3
hsa-miR-3614-5p	MIMAT0017992	CACNA1C	775	XM_005253766	1	1	0	1	3
hsa-miR-3614-5p	MIMAT0017992	CACNA2D1	781	XM_005250569	0	1	1	1	3
hsa-miR-3614-5p	MIMAT0017992	CASP3	836	NM_004346	0	1	1	1	3
hsa-miR-3614-5p	MIMAT0017992	CD4	920	NM_001195014	0	1	1	1	3
hsa-miR-3614-5p	MIMAT0017992	CDH5	1003	NM_001795	0	1	1	1	3
hsa-miR-3614-5p	MIMAT0017992	CEBPG	1054	NM_001806	0	1	1	1	3
hsa-miR-3614-5p	MIMAT0017992	CHRM3	1131	XM_005273031	1	1	0	1	3
hsa-miR-3614-5p	MIMAT0017992	CHRNB2	1141	NM_000748	0	1	1	1	3
hsa-miR-3614-5p	MIMAT0017992	CNR1	1268	XM_005248651	1	1	0	1	3
hsa-miR-3614-5p	MIMAT0017992	CNR2	1269	XM_005245737	1	1	0	1	3
hsa-miR-3614-5p	MIMAT0017992	COL4A3	1285	NM_000091	1	1	0	1	3
hsa-miR-3614-5p	MIMAT0017992	COL8A2	1296	XM_005270477	0	1	1	1	3
hsa-miR-3614-5p	MIMAT0017992	CPD	1362	NM_001304	0	1	1	1	3
hsa-miR-3614-5p	MIMAT0017992	CREB1	1385	NM_134442	1	1	0	1	3
hsa-miR-3614-5p	MIMAT0017992	CSF2RB	1439	XM_005261340	1	1	0	1	3
hsa-miR-3614-5p	MIMAT0017992	DAB1	1600	XM_005270542	1	1	0	1	3
hsa-miR-3614-5p	MIMAT0017992	DOCK3	1795	XM_005264914	0	1	1	1	3
hsa-miR-3614-5p	MIMAT0017992	DPYSL2	1808	NM_001197293	0	1	1	1	3
hsa-miR-3614-5p	MIMAT0017992	DRP2	1821	NM_001939	0	1	1	1	3
hsa-miR-3614-5p	MIMAT0017992	E2F2	1870	NM_004091	0	1	1	1	3
hsa-miR-3614-5p	MIMAT0017992	ELF5	2001	NM_198381	1	0	1	1	3
hsa-miR-3614-5p	MIMAT0017992	ELK4	2005	NM_001973	0	1	1	1	3
hsa-miR-3614-5p	MIMAT0017992	EPHA3	2042	NM_005233	0	1	1	1	3
hsa-miR-3614-5p	MIMAT0017992	FLT1	2321	NM_002019	1	0	1	1	3
hsa-miR-3614-5p	MIMAT0017992	FOSL2	2355	NM_005253	1	1	0	1	3
hsa-miR-3614-5p	MIMAT0017992	GALC	2581	NM_000153	0	1	1	1	3
hsa-miR-3614-5p	MIMAT0017992	GALNT3	2591	XM_005246449	0	1	1	1	3
hsa-miR-3614-5p	MIMAT0017992	GAP43	2596	NM_001130064	1	1	0	1	3
hsa-miR-3614-5p	MIMAT0017992	GATA2	2624	NM_001145661	0	1	1	1	3
hsa-miR-3614-5p	MIMAT0017992	GBP3	2635	XM_005270744	0	1	1	1	3
hsa-miR-3614-5p	MIMAT0017992	GJA3	2700	NM_021954	1	0	1	1	3
hsa-miR-3614-5p	MIMAT0017992	GLUD1	2746	NM_005271	1	0	1	1	3
hsa-miR-3614-5p	MIMAT0017992	GNAL	2774	NM_182978	0	1	1	1	3
hsa-miR-3614-5p	MIMAT0017992	GNS	2799	XM_005268800	1	0	1	1	3
hsa-miR-3614-5p	MIMAT0017992	GOLGA3	2802	NM_005895	0	1	1	1	3
hsa-miR-3614-5p	MIMAT0017992	GPD2	2820	NM_001083112	1	0	1	1	3
hsa-miR-3614-5p	MIMAT0017992	GPR4	2828	NM_005282	1	0	1	1	3
hsa-miR-3614-5p	MIMAT0017992	GRB2	2885	NM_002086	1	1	0	1	3
hsa-miR-3614-5p	MIMAT0017992	GSTM3	2947	NM_000849	1	0	1	1	3
hsa-miR-3614-5p	MIMAT0017992	H1F0	3005	NM_005318	0	1	1	1	3
hsa-miR-3614-5p	MIMAT0017992	HNRNPA2B1	3181	NM_031243	0	1	1	1	3
hsa-miR-3614-5p	MIMAT0017992	HOXC6	3223	NM_153693	0	1	1	1	3
hsa-miR-3614-5p	MIMAT0017992	HOXD9	3235	NM_014213	1	1	0	1	3
hsa-miR-3614-5p	MIMAT0017992	HSD11B2	3291	NM_000196	0	1	1	1	3
hsa-miR-3614-5p	MIMAT0017992	NDST1	3340	XM_005268435	0	1	1	1	3
hsa-miR-3614-5p	MIMAT0017992	FOXN2	3344	XM_005264283	1	0	1	1	3
hsa-miR-3614-5p	MIMAT0017992	IDH1	3417	XM_005246521	1	1	0	1	3
hsa-miR-3614-5p	MIMAT0017992	IL1RN	3557	XM_005263662	1	1	0	1	3
hsa-miR-3614-5p	MIMAT0017992	IL6R	3570	NM_000565	0	1	1	1	3
hsa-miR-3614-5p	MIMAT0017992	IRF4	3662	NM_002460	0	1	1	1	3
hsa-miR-3614-5p	MIMAT0017992	ITGAV	3685	XM_005246536	1	1	0	1	3
hsa-miR-3614-5p	MIMAT0017992	ITPR2	3709	NM_002223	1	1	0	1	3
hsa-miR-3614-5p	MIMAT0017992	IVD	3712	NM_002225	0	1	1	1	3
hsa-miR-3614-5p	MIMAT0017992	KCNA3	3738	XM_005270844	1	0	1	1	3
hsa-miR-3614-5p	MIMAT0017992	KIF5C	3800	NM_004522	0	1	1	1	3
hsa-miR-3614-5p	MIMAT0017992	KIT	3815	NM_000222	0	1	1	1	3
hsa-miR-3614-5p	MIMAT0017992	KPNA4	3840	NM_002268	1	0	1	1	3
hsa-miR-3614-5p	MIMAT0017992	LIFR	3977	NM_001127671	1	0	1	1	3
hsa-miR-3614-5p	MIMAT0017992	LPP	4026	XM_005247445	1	0	1	1	3
hsa-miR-3614-5p	MIMAT0017992	SH2D1A	4068	NM_002351	0	1	1	1	3
hsa-miR-3614-5p	MIMAT0017992	MARCKS	4082	NM_002356	0	1	1	1	3
hsa-miR-3614-5p	MIMAT0017992	SMAD3	4088	XM_005254383	1	1	0	1	3
hsa-miR-3614-5p	MIMAT0017992	MAP1B	4131	NM_005909	1	0	1	1	3
hsa-miR-3614-5p	MIMAT0017992	MCC	4163	NM_001085377	1	0	1	1	3
hsa-miR-3614-5p	MIMAT0017992	MGAT5	4249	XM_005263666	1	0	1	1	3
hsa-miR-3614-5p	MIMAT0017992	MAP3K9	4293	NM_033141	1	1	0	1	3
hsa-miR-3614-5p	MIMAT0017992	ALDH6A1	4329	NM_001278594	1	1	0	1	3
hsa-miR-3614-5p	MIMAT0017992	MYBPC1	4604	NM_002465	1	1	0	1	3
hsa-miR-3614-5p	MIMAT0017992	NBN	4683	NM_002485	1	1	0	1	3
hsa-miR-3614-5p	MIMAT0017992	NCAM1	4684	NM_001242607	0	1	1	1	3
hsa-miR-3614-5p	MIMAT0017992	NDUFA9	4704	NM_005002	1	1	0	1	3
hsa-miR-3614-5p	MIMAT0017992	NDUFA10	4705	NM_004544	1	0	1	1	3
hsa-miR-3614-5p	MIMAT0017992	NEFH	4744	NM_021076	1	1	0	1	3
hsa-miR-3614-5p	MIMAT0017992	NFIA	4774	NM_001134673	1	0	1	1	3
hsa-miR-3614-5p	MIMAT0017992	NHP2L1	4809	XM_005261620	1	1	0	1	3
hsa-miR-3614-5p	MIMAT0017992	NPR3	4883	NM_001204375	1	1	0	1	3
hsa-miR-3614-5p	MIMAT0017992	NUCB2	4925	XM_005252945	1	1	0	1	3
hsa-miR-3614-5p	MIMAT0017992	OSBP	5007	NM_002556	1	1	0	1	3
hsa-miR-3614-5p	MIMAT0017992	PAX5	5079	NM_016734	1	1	0	1	3
hsa-miR-3614-5p	MIMAT0017992	PCCB	5096	XM_005247510	1	0	1	1	3
hsa-miR-3614-5p	MIMAT0017992	PCYT1A	5130	XM_005269343	1	1	0	1	3
hsa-miR-3614-5p	MIMAT0017992	PDE7A	5150	NM_001242318	1	1	0	1	3
hsa-miR-3614-5p	MIMAT0017992	PDE1B	5153	NM_000924	1	0	1	1	3
hsa-miR-3614-5p	MIMAT0017992	ENPP1	5167	NM_006208	1	0	1	1	3
hsa-miR-3614-5p	MIMAT0017992	PIK3CB	5291	XM_005247530	1	1	0	1	3
hsa-miR-3614-5p	MIMAT0017992	PNN	5411	NM_002687	1	1	0	1	3
hsa-miR-3614-5p	MIMAT0017992	PPP1R2	5504	NM_006241	0	1	1	1	3
hsa-miR-3614-5p	MIMAT0017992	PKIA	5569	NM_006823	1	0	1	1	3
hsa-miR-3614-5p	MIMAT0017992	PRKAR1A	5573	NM_212471	1	1	0	1	3
hsa-miR-3614-5p	MIMAT0017992	PRKCA	5578	NM_002737	1	0	1	1	3
hsa-miR-3614-5p	MIMAT0017992	PRKCB	5579	NM_002738	1	1	0	1	3
hsa-miR-3614-5p	MIMAT0017992	PRKG1	5592	NM_001098512	1	0	1	1	3
hsa-miR-3614-5p	MIMAT0017992	PRPSAP2	5636	XM_005256724	1	1	0	1	3
hsa-miR-3614-5p	MIMAT0017992	PTPRB	5787	NM_001109754	1	0	1	1	3
hsa-miR-3614-5p	MIMAT0017992	PTPRD	5789	XM_005251529	1	1	0	1	3
hsa-miR-3614-5p	MIMAT0017992	PURA	5813	NM_005859	1	1	0	1	3
hsa-miR-3614-5p	MIMAT0017992	RAB1A	5861	NM_004161	1	1	0	1	3
hsa-miR-3614-5p	MIMAT0017992	RASGRF2	5924	NM_006909	1	1	0	1	3
hsa-miR-3614-5p	MIMAT0017992	RB1	5925	NM_000321	1	1	0	1	3
hsa-miR-3614-5p	MIMAT0017992	RPL15	6138	NM_001253384	1	1	0	1	3
hsa-miR-3614-5p	MIMAT0017992	RPS14	6208	XM_005268495	1	1	0	1	3
hsa-miR-3614-5p	MIMAT0017992	TSPAN31	6302	NM_005981	1	1	0	1	3
hsa-miR-3614-5p	MIMAT0017992	SRSF1	6426	NM_001078166	1	1	0	1	3
hsa-miR-3614-5p	MIMAT0017992	SGCB	6443	XM_005265763	1	0	1	1	3
hsa-miR-3614-5p	MIMAT0017992	SIM2	6493	NM_005069	1	1	0	1	3
hsa-miR-3614-5p	MIMAT0017992	SLN	6588	NM_003063	1	1	0	1	3
hsa-miR-3614-5p	MIMAT0017992	SNAI2	6591	NM_003068	1	1	0	1	3
hsa-miR-3614-5p	MIMAT0017992	SNAI1	6615	NM_005985	1	1	0	1	3
hsa-miR-3614-5p	MIMAT0017992	SNAPC4	6621	XM_005266096	1	1	0	1	3
hsa-miR-3614-5p	MIMAT0017992	SP1	6667	NM_138473	1	0	1	1	3
hsa-miR-3614-5p	MIMAT0017992	SSR1	6745	NM_003144	1	0	1	1	3
hsa-miR-3614-5p	MIMAT0017992	STAT6	6778	NM_001178078	1	1	0	1	3
hsa-miR-3614-5p	MIMAT0017992	TAF4B	6875	NM_005640	1	1	0	1	3
hsa-miR-3614-5p	MIMAT0017992	TBL1X	6907	NM_005647	1	1	0	1	3
hsa-miR-3614-5p	MIMAT0017992	TDGF1	6997	XM_005265418	1	1	0	1	3
hsa-miR-3614-5p	MIMAT0017992	TFDP2	7029	NM_001178138	1	1	0	1	3
hsa-miR-3614-5p	MIMAT0017992	TK2	7084	NM_001271934	0	1	1	1	3
hsa-miR-3614-5p	MIMAT0017992	TKT	7086	NM_001135055	1	1	0	1	3
hsa-miR-3614-5p	MIMAT0017992	TLN1	7094	NM_006289	1	1	0	1	3
hsa-miR-3614-5p	MIMAT0017992	SEC62	7095	NM_003262	1	0	1	1	3
hsa-miR-3614-5p	MIMAT0017992	TOP2A	7153	NM_001067	1	1	0	1	3
hsa-miR-3614-5p	MIMAT0017992	TPM3	7170	NM_152263	1	0	1	1	3
hsa-miR-3614-5p	MIMAT0017992	TRAF3	7187	NM_145725	1	1	0	1	3
hsa-miR-3614-5p	MIMAT0017992	TRPC3	7222	NM_001130698	1	1	0	1	3
hsa-miR-3614-5p	MIMAT0017992	TRPC5	7224	NM_012471	1	0	1	1	3
hsa-miR-3614-5p	MIMAT0017992	TNFSF4	7292	NM_003326	1	0	1	1	3
hsa-miR-3614-5p	MIMAT0017992	UBE2B	7320	NM_003337	1	1	0	1	3
hsa-miR-3614-5p	MIMAT0017992	UBE2E2	7325	NM_152653	1	1	0	1	3
hsa-miR-3614-5p	MIMAT0017992	UBE2G1	7326	NM_003342	1	0	1	1	3
hsa-miR-3614-5p	MIMAT0017992	UMPS	7372	NM_000373	1	1	0	1	3
hsa-miR-3614-5p	MIMAT0017992	KDM6A	7403	XM_005272655	1	1	0	1	3
hsa-miR-3614-5p	MIMAT0017992	YY1	7528	NM_003403	1	1	0	1	3
hsa-miR-3614-5p	MIMAT0017992	ZNF189	7743	NM_197977	1	1	0	1	3
hsa-miR-3614-5p	MIMAT0017992	FZD3	7976	NM_017412	1	0	1	1	3
hsa-miR-3614-5p	MIMAT0017992	CCDC6	8030	NM_005436	0	1	1	1	3
hsa-miR-3614-5p	MIMAT0017992	AXIN2	8313	XM_005257717	1	1	0	1	3
hsa-miR-3614-5p	MIMAT0017992	PIP4K2B	8396	NM_003559	0	1	1	1	3
hsa-miR-3614-5p	MIMAT0017992	CGGBP1	8545	NM_001008390	1	0	1	1	3
hsa-miR-3614-5p	MIMAT0017992	YARS	8565	NM_003680	1	1	0	1	3
hsa-miR-3614-5p	MIMAT0017992	PPAP2B	8613	NM_003713	0	1	1	1	3
hsa-miR-3614-5p	MIMAT0017992	UNC5C	8633	XM_005263321	1	0	1	1	3
hsa-miR-3614-5p	MIMAT0017992	ALDH4A1	8659	NM_003748	0	1	1	1	3
hsa-miR-3614-5p	MIMAT0017992	DCAF5	8816	NM_003861	0	1	1	1	3
hsa-miR-3614-5p	MIMAT0017992	APLN	8862	NM_017413	0	1	1	1	3
hsa-miR-3614-5p	MIMAT0017992	MTMR4	9110	XM_005257784	0	1	1	1	3
hsa-miR-3614-5p	MIMAT0017992	CBFA2T2	9139	NM_005093	0	1	1	1	3
hsa-miR-3614-5p	MIMAT0017992	SYNGR2	9144	NM_004710	0	1	1	1	3
hsa-miR-3614-5p	MIMAT0017992	SYNGR1	9145	NM_004711	0	1	1	1	3
hsa-miR-3614-5p	MIMAT0017992	DCLK1	9201	NM_004734	1	1	0	1	3
hsa-miR-3614-5p	MIMAT0017992	ZMYM4	9202	XM_005271328	0	1	1	1	3
hsa-miR-3614-5p	MIMAT0017992	MED14	9282	XM_005272700	0	1	1	1	3
hsa-miR-3614-5p	MIMAT0017992	TRIP11	9321	NM_004239	1	0	1	1	3
hsa-miR-3614-5p	MIMAT0017992	UBE4A	9354	NM_004788	0	1	1	1	3
hsa-miR-3614-5p	MIMAT0017992	LHX2	9355	XM_005252306	0	1	1	1	3
hsa-miR-3614-5p	MIMAT0017992	ARHGEF6	9459	XM_005262500	1	1	0	1	3
hsa-miR-3614-5p	MIMAT0017992	AKAP12	9590	XM_005267234	1	1	0	1	3
hsa-miR-3614-5p	MIMAT0017992	GDA	9615	NM_001242506	0	1	1	1	3
hsa-miR-3614-5p	MIMAT0017992	KIAA0430	9665	NM_001184998	0	1	1	1	3
hsa-miR-3614-5p	MIMAT0017992	KIAA0430	9665	NM_014647	0	1	1	1	3
hsa-miR-3614-5p	MIMAT0017992	KIAA0040	9674	NM_001162893	1	1	0	1	3
hsa-miR-3614-5p	MIMAT0017992	PPIP5K1	9677	XM_005254801	0	1	1	1	3
hsa-miR-3614-5p	MIMAT0017992	PHACTR2	9749	NM_001100164	0	1	1	1	3
hsa-miR-3614-5p	MIMAT0017992	FRMPD4	9758	NM_014728	1	0	1	1	3
hsa-miR-3614-5p	MIMAT0017992	HEPH	9843	NM_138737	0	1	1	1	3
hsa-miR-3614-5p	MIMAT0017992	GAB2	9846	NM_080491	1	0	1	1	3
hsa-miR-3614-5p	MIMAT0017992	URB1	9875	NM_014825	1	0	1	1	3
hsa-miR-3614-5p	MIMAT0017992	ZBTB39	9880	NM_014830	1	0	1	1	3
hsa-miR-3614-5p	MIMAT0017992	POM121	9883	NM_001257190	1	1	0	1	3
hsa-miR-3614-5p	MIMAT0017992	NUAK1	9891	NM_014840	0	1	1	1	3
hsa-miR-3614-5p	MIMAT0017992	ZBTB5	9925	XM_005251634	0	1	1	1	3
hsa-miR-3614-5p	MIMAT0017992	HS3ST2	9956	NM_006043	1	1	0	1	3
hsa-miR-3614-5p	MIMAT0017992	MED13	9969	NM_005121	1	1	0	1	3
hsa-miR-3614-5p	MIMAT0017992	PTBP3	9991	NM_001244898	1	0	1	1	3
hsa-miR-3614-5p	MIMAT0017992	MAMLD1	10046	XM_005274635	1	1	0	1	3
hsa-miR-3614-5p	MIMAT0017992	SAE1	10055	NM_005500	0	1	1	1	3
hsa-miR-3614-5p	MIMAT0017992	TSPAN2	10100	NM_005725	0	1	1	1	3
hsa-miR-3614-5p	MIMAT0017992	CTDSP2	10106	NM_005730	0	1	1	1	3
hsa-miR-3614-5p	MIMAT0017992	RBM12	10137	NM_006047	0	1	1	1	3
hsa-miR-3614-5p	MIMAT0017992	WASF2	10163	NM_006990	1	1	0	1	3
hsa-miR-3614-5p	MIMAT0017992	DENND4A	10260	NM_001144823	1	0	1	1	3
hsa-miR-3614-5p	MIMAT0017992	TRDN	10345	XM_005266793	0	1	1	1	3
hsa-miR-3614-5p	MIMAT0017992	CD2BP2	10421	NM_001243646	0	1	1	1	3
hsa-miR-3614-5p	MIMAT0017992	CDC42EP2	10435	NM_006779	0	1	1	1	3
hsa-miR-3614-5p	MIMAT0017992	MAD2L2	10459	XM_005263423	0	1	1	1	3
hsa-miR-3614-5p	MIMAT0017992	HOXB13	10481	NM_006361	0	1	1	1	3
hsa-miR-3614-5p	MIMAT0017992	SLC19A2	10560	NM_006996	1	0	1	1	3
hsa-miR-3614-5p	MIMAT0017992	EXOC5	10640	NM_006544	1	1	0	1	3
hsa-miR-3614-5p	MIMAT0017992	FUT9	10690	NM_006581	1	1	0	1	3
hsa-miR-3614-5p	MIMAT0017992	KIF1C	10749	NM_006612	1	0	1	1	3
hsa-miR-3614-5p	MIMAT0017992	TRAF3IP2	10758	NM_147686	0	1	1	1	3
hsa-miR-3614-5p	MIMAT0017992	NUP50	10762	XM_005261312	0	1	1	1	3
hsa-miR-3614-5p	MIMAT0017992	HBS1L	10767	NM_006620	0	1	1	1	3
hsa-miR-3614-5p	MIMAT0017992	2009-09-01	10801	NM_006640	0	1	1	1	3
hsa-miR-3614-5p	MIMAT0017992	PPP1R17	10842	NM_006658	1	1	0	1	3
hsa-miR-3614-5p	MIMAT0017992	ME3	10873	NM_001161586	0	1	1	1	3
hsa-miR-3614-5p	MIMAT0017992	TRAFD1	10906	NM_001143906	0	1	1	1	3
hsa-miR-3614-5p	MIMAT0017992	HNRNPA0	10949	NM_006805	1	1	0	1	3
hsa-miR-3614-5p	MIMAT0017992	TMED10	10972	NM_006827	1	1	0	1	3
hsa-miR-3614-5p	MIMAT0017992	SLC27A4	10999	NM_005094	0	1	1	1	3
hsa-miR-3614-5p	MIMAT0017992	WWP1	11059	NM_007013	0	1	1	1	3
hsa-miR-3614-5p	MIMAT0017992	FSTL1	11167	NM_007085	1	1	0	1	3
hsa-miR-3614-5p	MIMAT0017992	RASSF1	11186	NM_170714	0	1	1	1	3
hsa-miR-3614-5p	MIMAT0017992	PADI2	11240	NM_007365	0	1	1	1	3
hsa-miR-3614-5p	MIMAT0017992	NXPH3	11248	NM_007225	1	1	0	1	3
hsa-miR-3614-5p	MIMAT0017992	COBLL1	22837	NM_001278458	1	0	1	1	3
hsa-miR-3614-5p	MIMAT0017992	DLGAP4	22839	NM_014902	0	1	1	1	3
hsa-miR-3614-5p	MIMAT0017992	ICK	22858	XM_005248953	0	1	1	1	3
hsa-miR-3614-5p	MIMAT0017992	PPP6R1	22870	NM_014931	0	1	1	1	3
hsa-miR-3614-5p	MIMAT0017992	FOXJ3	22887	NM_001198851	0	1	1	1	3
hsa-miR-3614-5p	MIMAT0017992	MSRB2	22921	NM_012228	1	0	1	1	3
hsa-miR-3614-5p	MIMAT0017992	ELL2	22936	NM_012081	1	1	0	1	3
hsa-miR-3614-5p	MIMAT0017992	DIP2C	22982	XM_005252428	1	0	1	1	3
hsa-miR-3614-5p	MIMAT0017992	RIMS1	22999	NM_014989	0	1	1	1	3
hsa-miR-3614-5p	MIMAT0017992	DAAM1	23002	XM_005267431	0	1	1	1	3
hsa-miR-3614-5p	MIMAT0017992	MAPKBP1	23005	NM_001128608	0	1	1	1	3
hsa-miR-3614-5p	MIMAT0017992	PLCH1	23007	XM_005247238	1	1	0	1	3
hsa-miR-3614-5p	MIMAT0017992	UNC13A	23025	XM_005259821	0	1	1	1	3
hsa-miR-3614-5p	MIMAT0017992	SAMD4A	23034	XM_005267432	0	1	1	1	3
hsa-miR-3614-5p	MIMAT0017992	PDS5B	23047	NM_015032	0	1	1	1	3
hsa-miR-3614-5p	MIMAT0017992	AVL9	23080	XM_005249668	1	1	0	1	3
hsa-miR-3614-5p	MIMAT0017992	TNRC6B	23112	XM_005261393	0	1	1	1	3
hsa-miR-3614-5p	MIMAT0017992	ATG2A	23130	NM_015104	0	1	1	1	3
hsa-miR-3614-5p	MIMAT0017992	PHF8	23133	NM_015107	1	1	0	1	3
hsa-miR-3614-5p	MIMAT0017992	FRMD4B	23150	NM_015123	0	1	1	1	3
hsa-miR-3614-5p	MIMAT0017992	RTF1	23168	NM_015138	0	1	1	1	3
hsa-miR-3614-5p	MIMAT0017992	SYT11	23208	NM_152280	1	0	1	1	3
hsa-miR-3614-5p	MIMAT0017992	PDS5A	23244	NM_001100399	0	1	1	1	3
hsa-miR-3614-5p	MIMAT0017992	BICD2	23299	NM_001003800	0	1	1	1	3
hsa-miR-3614-5p	MIMAT0017992	TTC28	23331	NM_001145418	0	1	1	1	3
hsa-miR-3614-5p	MIMAT0017992	ESYT1	23344	NM_001184796	0	1	1	1	3
hsa-miR-3614-5p	MIMAT0017992	PSD3	23362	NM_015310	1	0	1	1	3
hsa-miR-3614-5p	MIMAT0017992	SRGAP2	23380	XM_005277510	0	1	1	1	3
hsa-miR-3614-5p	MIMAT0017992	TMED3	23423	NM_007364	0	1	1	1	3
hsa-miR-3614-5p	MIMAT0017992	ATP1B4	23439	NM_001142447	1	0	1	1	3
hsa-miR-3614-5p	MIMAT0017992	SLC44A1	23446	XM_005251857	1	1	0	1	3
hsa-miR-3614-5p	MIMAT0017992	ICMT	23463	NM_012405	1	0	1	1	3
hsa-miR-3614-5p	MIMAT0017992	MACF1	23499	XM_005270694	0	1	1	1	3
hsa-miR-3614-5p	MIMAT0017992	TTC9	23508	NM_015351	0	1	1	1	3
hsa-miR-3614-5p	MIMAT0017992	SLC7A11	23657	NM_014331	1	0	1	1	3
hsa-miR-3614-5p	MIMAT0017992	STX12	23673	NM_177424	0	1	1	1	3
hsa-miR-3614-5p	MIMAT0017992	RAB3GAP2	25782	NM_012414	0	1	1	1	3
hsa-miR-3614-5p	MIMAT0017992	ZNF473	25888	XM_005258717	0	1	1	1	3
hsa-miR-3614-5p	MIMAT0017992	MYRIP	25924	NM_015460	1	0	1	1	3
hsa-miR-3614-5p	MIMAT0017992	TMEM87A	25963	NM_015497	0	1	1	1	3
hsa-miR-3614-5p	MIMAT0017992	C2CD3	26005	XM_005273893	1	1	0	1	3
hsa-miR-3614-5p	MIMAT0017992	LRP10	26020	XM_005267510	1	1	0	1	3
hsa-miR-3614-5p	MIMAT0017992	ZNF451	26036	NM_001257273	0	1	1	1	3
hsa-miR-3614-5p	MIMAT0017992	LRRTM2	26045	NM_015564	1	1	0	1	3
hsa-miR-3614-5p	MIMAT0017992	LTN1	26046	NM_015565	0	1	1	1	3
hsa-miR-3614-5p	MIMAT0017992	ERC2	26059	XM_005265036	1	0	1	1	3
hsa-miR-3614-5p	MIMAT0017992	PTPN20B	26095	XM_005270314	1	1	0	1	3
hsa-miR-3614-5p	MIMAT0017992	SZRD1	26099	NM_001114600	0	1	1	1	3
hsa-miR-3614-5p	MIMAT0017992	SERBP1	26135	NM_001018067	1	0	1	1	3
hsa-miR-3614-5p	MIMAT0017992	PHF19	26147	NM_015651	0	1	1	1	3
hsa-miR-3614-5p	MIMAT0017992	GMEB2	26205	NM_012384	0	1	1	1	3
hsa-miR-3614-5p	MIMAT0017992	CABYR	26256	NM_012189	1	1	0	1	3
hsa-miR-3614-5p	MIMAT0017992	CNNM4	26504	NM_020184	0	1	1	1	3
hsa-miR-3614-5p	MIMAT0017992	HEYL	26508	NM_014571	1	1	0	1	3
hsa-miR-3614-5p	MIMAT0017992	AGO1	26523	XM_005270747	1	1	0	1	3
hsa-miR-3614-5p	MIMAT0017992	GREM1	26585	XM_005254301	0	1	1	1	3
hsa-miR-3614-5p	MIMAT0017992	SEC22A	26984	NM_012430	1	1	0	1	3
hsa-miR-3614-5p	MIMAT0017992	AP3M1	26985	NM_207012	1	1	0	1	3
hsa-miR-3614-5p	MIMAT0017992	AFF4	27125	XM_005271963	1	0	1	1	3
hsa-miR-3614-5p	MIMAT0017992	PCDH17	27253	XM_005266358	0	1	1	1	3
hsa-miR-3614-5p	MIMAT0017992	BHLHE22	27319	NM_152414	0	1	1	1	3
hsa-miR-3614-5p	MIMAT0017992	DESI1	27351	NM_015704	1	0	1	1	3
hsa-miR-3614-5p	MIMAT0017992	TOR2A	27433	NM_130459	0	1	1	1	3
hsa-miR-3614-5p	MIMAT0017992	GRHL1	29841	XM_005246158	0	1	1	1	3
hsa-miR-3614-5p	MIMAT0017992	SEC61A1	29927	XM_005247404	0	1	1	1	3
hsa-miR-3614-5p	MIMAT0017992	LMCD1	29995	NM_001278235	0	1	1	1	3
hsa-miR-3614-5p	MIMAT0017992	ADIPOR1	51094	NM_015999	0	1	1	1	3
hsa-miR-3614-5p	MIMAT0017992	ABHD5	51099	NM_016006	1	1	0	1	3
hsa-miR-3614-5p	MIMAT0017992	ZDHHC9	51114	NM_001008222	0	1	1	1	3
hsa-miR-3614-5p	MIMAT0017992	RAB9B	51209	NM_016370	0	1	1	1	3
hsa-miR-3614-5p	MIMAT0017992	CRIM1	51232	NM_016441	0	1	1	1	3
hsa-miR-3614-5p	MIMAT0017992	KLF3	51274	NM_016531	0	1	1	1	3
hsa-miR-3614-5p	MIMAT0017992	GMPR2	51292	XM_005267741	1	1	0	1	3
hsa-miR-3614-5p	MIMAT0017992	PHF21A	51317	NM_001101802	0	1	1	1	3
hsa-miR-3614-5p	MIMAT0017992	WAC	51322	NM_016628	1	1	0	1	3
hsa-miR-3614-5p	MIMAT0017992	PRKAG2	51422	XM_005250002	1	1	0	1	3
hsa-miR-3614-5p	MIMAT0017992	HPCAL4	51440	NM_016257	0	1	1	1	3
hsa-miR-3614-5p	MIMAT0017992	RTFDC1	51507	NM_016407	0	1	1	1	3
hsa-miR-3614-5p	MIMAT0017992	UBE2D4	51619	NM_015983	1	1	0	1	3
hsa-miR-3614-5p	MIMAT0017992	SLC25A39	51629	XM_005257443	0	1	1	1	3
hsa-miR-3614-5p	MIMAT0017992	TPPP3	51673	XM_005255979	0	1	1	1	3
hsa-miR-3614-5p	MIMAT0017992	SUFU	51684	NM_016169	0	1	1	1	3
hsa-miR-3614-5p	MIMAT0017992	C11orf24	53838	XM_005274053	0	1	1	1	3
hsa-miR-3614-5p	MIMAT0017992	DDIT4	54541	NM_019058	0	1	1	1	3
hsa-miR-3614-5p	MIMAT0017992	RC3H2	54542	XM_005252056	0	1	1	1	3
hsa-miR-3614-5p	MIMAT0017992	PARP14	54625	NM_017554	1	0	1	1	3
hsa-miR-3614-5p	MIMAT0017992	TMEM106B	54664	NM_018374	0	1	1	1	3
hsa-miR-3614-5p	MIMAT0017992	ZNHIT6	54680	NM_017953	1	0	1	1	3
hsa-miR-3614-5p	MIMAT0017992	PPP1R14D	54866	NM_001130143	1	1	0	1	3
hsa-miR-3614-5p	MIMAT0017992	DPP8	54878	XM_005254500	1	1	0	1	3
hsa-miR-3614-5p	MIMAT0017992	INO80D	54891	XM_005246658	0	1	1	1	3
hsa-miR-3614-5p	MIMAT0017992	HEATR2	54919	NM_017802	0	1	1	1	3
hsa-miR-3614-5p	MIMAT0017992	FAM120C	54954	NM_017848	1	0	1	1	3
hsa-miR-3614-5p	MIMAT0017992	MARCH1	55016	XM_005263085	1	0	1	1	3
hsa-miR-3614-5p	MIMAT0017992	ELP3	55140	NM_018091	0	1	1	1	3
hsa-miR-3614-5p	MIMAT0017992	SHQ1	55164	NM_018130	0	1	1	1	3
hsa-miR-3614-5p	MIMAT0017992	ASXL2	55252	NM_018263	1	1	0	1	3
hsa-miR-3614-5p	MIMAT0017992	RHOT1	55288	NM_001033568	0	1	1	1	3
hsa-miR-3614-5p	MIMAT0017992	UBE2Q1	55585	NM_017582	0	1	1	1	3
hsa-miR-3614-5p	MIMAT0017992	FRMD4A	55691	XM_005252489	1	0	1	1	3
hsa-miR-3614-5p	MIMAT0017992	CCDC88A	55704	NM_001135597	0	1	1	1	3
hsa-miR-3614-5p	MIMAT0017992	N4BP2	55728	NM_018177	0	1	1	1	3
hsa-miR-3614-5p	MIMAT0017992	CNDP2	55748	NM_018235	1	1	0	1	3
hsa-miR-3614-5p	MIMAT0017992	CDK5RAP2	55755	NM_018249	0	1	1	1	3
hsa-miR-3614-5p	MIMAT0017992	SCN3B	55800	NM_018400	0	1	1	1	3
hsa-miR-3614-5p	MIMAT0017992	ALG1	56052	NM_019109	1	1	0	1	3
hsa-miR-3614-5p	MIMAT0017992	MOSPD1	56180	XM_005262445	0	1	1	1	3
hsa-miR-3614-5p	MIMAT0017992	C8orf4	56892	NM_020130	1	1	0	1	3
hsa-miR-3614-5p	MIMAT0017992	SPIRE1	56907	XM_005258122	0	1	1	1	3
hsa-miR-3614-5p	MIMAT0017992	C2orf83	56918	NM_001162483	0	1	1	1	3
hsa-miR-3614-5p	MIMAT0017992	STOX2	56977	XM_005263142	1	1	0	1	3
hsa-miR-3614-5p	MIMAT0017992	ENTPD7	57089	NM_020354	1	1	0	1	3
hsa-miR-3614-5p	MIMAT0017992	CASS4	57091	NM_001164116	0	1	1	1	3
hsa-miR-3614-5p	MIMAT0017992	SLC39A10	57181	XM_005246691	0	1	1	1	3
hsa-miR-3614-5p	MIMAT0017992	GRAMD1B	57476	XM_005271620	0	1	1	1	3
hsa-miR-3614-5p	MIMAT0017992	RNF150	57484	XM_005263150	0	1	1	1	3
hsa-miR-3614-5p	MIMAT0017992	KIAA1328	57536	XM_005258317	0	1	1	1	3
hsa-miR-3614-5p	MIMAT0017992	KLHL42	57542	NM_020782	0	1	1	1	3
hsa-miR-3614-5p	MIMAT0017992	USP35	57558	NM_020798	1	1	0	1	3
hsa-miR-3614-5p	MIMAT0017992	ARRDC3	57561	NM_020801	0	1	1	1	3
hsa-miR-3614-5p	MIMAT0017992	TSHZ3	57616	NM_020856	0	1	1	1	3
hsa-miR-3614-5p	MIMAT0017992	ZBTB26	57684	XM_005252108	1	1	0	1	3
hsa-miR-3614-5p	MIMAT0017992	NEUROD4	58158	NM_021191	1	0	1	1	3
hsa-miR-3614-5p	MIMAT0017992	PLEKHA2	59339	NM_021623	0	1	1	1	3
hsa-miR-3614-5p	MIMAT0017992	PAPPA2	60676	XM_005245422	0	1	1	1	3
hsa-miR-3614-5p	MIMAT0017992	TRAPPC11	60684	NM_021942	0	1	1	1	3
hsa-miR-3614-5p	MIMAT0017992	SLC22A23	63027	XM_005249285	0	1	1	1	3
hsa-miR-3614-5p	MIMAT0017992	ABHD4	63874	XM_005267986	0	1	1	1	3
hsa-miR-3614-5p	MIMAT0017992	PRDM16	63976	XM_005244772	0	1	1	1	3
hsa-miR-3614-5p	MIMAT0017992	EPB41L4A	64097	XM_005272043	1	0	1	1	3
hsa-miR-3614-5p	MIMAT0017992	NCAPG	64151	NM_022346	0	1	1	1	3
hsa-miR-3614-5p	MIMAT0017992	FBRS	64319	NM_001105079	0	1	1	1	3
hsa-miR-3614-5p	MIMAT0017992	XPO4	64328	NM_022459	0	1	1	1	3
hsa-miR-3614-5p	MIMAT0017992	NXN	64359	NM_022463	0	1	1	1	3
hsa-miR-3614-5p	MIMAT0017992	INF2	64423	XM_005268004	0	1	1	1	3
hsa-miR-3614-5p	MIMAT0017992	TTC31	64427	XM_005264493	0	1	1	1	3
hsa-miR-3614-5p	MIMAT0017992	TNS3	64759	NM_022748	0	1	1	1	3
hsa-miR-3614-5p	MIMAT0017992	MTHFSD	64779	XM_005256111	0	1	1	1	3
hsa-miR-3614-5p	MIMAT0017992	ETNPPL	64850	NM_031279	0	1	1	1	3
hsa-miR-3614-5p	MIMAT0017992	USP46	64854	NM_001134223	1	1	0	1	3
hsa-miR-3614-5p	MIMAT0017992	RAPH1	65059	NM_213589	0	1	1	1	3
hsa-miR-3614-5p	MIMAT0017992	WNK3	65267	NM_020922	0	1	1	1	3
hsa-miR-3614-5p	MIMAT0017992	DUSP26	78986	XM_005273633	1	1	0	1	3
hsa-miR-3614-5p	MIMAT0017992	GDAP1L1	78997	NM_001256737	0	1	1	1	3
hsa-miR-3614-5p	MIMAT0017992	CCDC86	79080	NM_024098	0	1	1	1	3
hsa-miR-3614-5p	MIMAT0017992	MLPH	79083	NM_024101	1	0	1	1	3
hsa-miR-3614-5p	MIMAT0017992	MAPKAP1	79109	XM_005252203	0	1	1	1	3
hsa-miR-3614-5p	MIMAT0017992	EFHD2	79180	NM_024329	0	1	1	1	3
hsa-miR-3614-5p	MIMAT0017992	TTPAL	79183	XM_005260549	1	0	1	1	3
hsa-miR-3614-5p	MIMAT0017992	C22orf46	79640	NM_001142964	1	0	1	1	3
hsa-miR-3614-5p	MIMAT0017992	MSANTD2	79684	XM_005271673	0	1	1	1	3
hsa-miR-3614-5p	MIMAT0017992	YRDC	79693	NM_024640	0	1	1	1	3
hsa-miR-3614-5p	MIMAT0017992	LIN28A	79727	NM_024674	1	0	1	1	3
hsa-miR-3614-5p	MIMAT0017992	ZBBX	79740	NM_001199201	1	1	0	1	3
hsa-miR-3614-5p	MIMAT0017992	CCDC82	79780	XM_005274294	0	1	1	1	3
hsa-miR-3614-5p	MIMAT0017992	PIP4K2C	79837	NM_024779	0	1	1	1	3
hsa-miR-3614-5p	MIMAT0017992	ESRP2	80004	NM_024939	0	1	1	1	3
hsa-miR-3614-5p	MIMAT0017992	PHC3	80012	XM_005247789	1	1	0	1	3
hsa-miR-3614-5p	MIMAT0017992	SEMA6D	80031	XM_005254685	1	1	0	1	3
hsa-miR-3614-5p	MIMAT0017992	CSRNP3	80034	NM_001172173	1	0	1	1	3
hsa-miR-3614-5p	MIMAT0017992	SIKE1	80143	NM_001102396	1	1	0	1	3
hsa-miR-3614-5p	MIMAT0017992	NUBPL	80224	NM_025152	0	1	1	1	3
hsa-miR-3614-5p	MIMAT0017992	JHDM1D	80853	NM_030647	1	0	1	1	3
hsa-miR-3614-5p	MIMAT0017992	RNF170	81790	NM_001160223	0	1	1	1	3
hsa-miR-3614-5p	MIMAT0017992	ST6GALNAC5	81849	XM_005271238	1	1	0	1	3
hsa-miR-3614-5p	MIMAT0017992	PITPNM3	83394	NM_031220	0	1	1	1	3
hsa-miR-3614-5p	MIMAT0017992	FAM167A	83648	XM_005272397	0	1	1	1	3
hsa-miR-3614-5p	MIMAT0017992	ARMC10	83787	XM_005250621	0	1	1	1	3
hsa-miR-3614-5p	MIMAT0017992	UTP15	84135	NM_032175	0	1	1	1	3
hsa-miR-3614-5p	MIMAT0017992	NLRC5	84166	XM_005256194	0	1	1	1	3
hsa-miR-3614-5p	MIMAT0017992	ANTXR1	84168	NM_032208	0	1	1	1	3
hsa-miR-3614-5p	MIMAT0017992	ZDHHC18	84243	XM_005246016	1	0	1	1	3
hsa-miR-3614-5p	MIMAT0017992	DCUN1D5	84259	NM_032299	1	1	0	1	3
hsa-miR-3614-5p	MIMAT0017992	NICN1	84276	NM_032316	0	1	1	1	3
hsa-miR-3614-5p	MIMAT0017992	DDI2	84301	XM_005246017	1	1	0	1	3
hsa-miR-3614-5p	MIMAT0017992	PCGF5	84333	NM_032373	0	1	1	1	3
hsa-miR-3614-5p	MIMAT0017992	LCOR	84458	NM_032440	0	1	1	1	3
hsa-miR-3614-5p	MIMAT0017992	ZMAT1	84460	XM_005262212	0	1	1	1	3
hsa-miR-3614-5p	MIMAT0017992	MEGF10	84466	XM_005272114	0	1	1	1	3
hsa-miR-3614-5p	MIMAT0017992	PARD6B	84612	NM_032521	1	0	1	1	3
hsa-miR-3614-5p	MIMAT0017992	ITPRIP	85450	NM_033397	1	1	0	1	3
hsa-miR-3614-5p	MIMAT0017992	ZC3H12C	85463	XM_005271715	0	1	1	1	3
hsa-miR-3614-5p	MIMAT0017992	GAL3ST3	89792	NM_033036	1	1	0	1	3
hsa-miR-3614-5p	MIMAT0017992	MAATS1	89876	XM_005247867	0	1	1	1	3
hsa-miR-3614-5p	MIMAT0017992	LYRM7	90624	NM_181705	0	1	1	1	3
hsa-miR-3614-5p	MIMAT0017992	ANGEL2	90806	XM_005273345	1	0	1	1	3
hsa-miR-3614-5p	MIMAT0017992	ZBTB47	92999	NM_145166	1	1	0	1	3
hsa-miR-3614-5p	MIMAT0017992	FNIP1	96459	NM_133372	0	1	1	1	3
hsa-miR-3614-5p	MIMAT0017992	C1QTNF6	114904	XM_005261327	0	1	1	1	3
hsa-miR-3614-5p	MIMAT0017992	FBXO32	114907	NM_058229	0	1	1	1	3
hsa-miR-3614-5p	MIMAT0017992	FCRL3	115352	XM_005244872	1	1	0	1	3
hsa-miR-3614-5p	MIMAT0017992	ZNF689	115509	NM_138447	1	1	0	1	3
hsa-miR-3614-5p	MIMAT0017992	TRMT61A	115708	NM_152307	0	1	1	1	3
hsa-miR-3614-5p	MIMAT0017992	NUS1	116150	NM_138459	0	1	1	1	3
hsa-miR-3614-5p	MIMAT0017992	GRIN3A	116443	NM_133445	0	1	1	1	3
hsa-miR-3614-5p	MIMAT0017992	TSEN15	116461	NM_052965	0	1	1	1	3
hsa-miR-3614-5p	MIMAT0017992	ANTXR2	118429	NM_058172	0	1	1	1	3
hsa-miR-3614-5p	MIMAT0017992	KRT74	121391	NM_175053	0	1	1	1	3
hsa-miR-3614-5p	MIMAT0017992	USH1G	124590	NM_173477	0	1	1	1	3
hsa-miR-3614-5p	MIMAT0017992	SPNS2	124976	NM_001124758	1	1	0	1	3
hsa-miR-3614-5p	MIMAT0017992	ZNF648	127665	NM_001009992	0	1	1	1	3
hsa-miR-3614-5p	MIMAT0017992	TSHZ2	128553	NM_173485	1	1	0	1	3
hsa-miR-3614-5p	MIMAT0017992	ZNF831	128611	XM_005260272	1	1	0	1	3
hsa-miR-3614-5p	MIMAT0017992	CMPK2	129607	NM_207315	0	1	1	1	3
hsa-miR-3614-5p	MIMAT0017992	TAF8	129685	NM_138572	1	1	0	1	3
hsa-miR-3614-5p	MIMAT0017992	FAM131A	131408	NM_144635	0	1	1	1	3
hsa-miR-3614-5p	MIMAT0017992	PABPC4L	132430	NM_001114734	1	1	0	1	3
hsa-miR-3614-5p	MIMAT0017992	JMY	133746	NM_152405	0	1	1	1	3
hsa-miR-3614-5p	MIMAT0017992	UBE2QL1	134111	NM_001145161	1	1	0	1	3
hsa-miR-3614-5p	MIMAT0017992	UNC5D	137970	XM_005273404	1	1	0	1	3
hsa-miR-3614-5p	MIMAT0017992	PTPDC1	138639	NM_177995	0	1	1	1	3
hsa-miR-3614-5p	MIMAT0017992	ZBTB46	140685	XM_005260197	0	1	1	1	3
hsa-miR-3614-5p	MIMAT0017992	C20orf112	140688	XM_005260283	1	0	1	1	3
hsa-miR-3614-5p	MIMAT0017992	MACROD2	140733	XM_005260667	1	1	0	1	3
hsa-miR-3614-5p	MIMAT0017992	SREK1	140890	NM_139168	1	0	1	1	3
hsa-miR-3614-5p	MIMAT0017992	STK35	140901	NM_080836	0	1	1	1	3
hsa-miR-3614-5p	MIMAT0017992	CACUL1	143384	NM_153810	1	0	1	1	3
hsa-miR-3614-5p	MIMAT0017992	ZNF664	144348	NM_152437	0	1	1	1	3
hsa-miR-3614-5p	MIMAT0017992	MESP2	145873	NM_001039958	0	1	1	1	3
hsa-miR-3614-5p	MIMAT0017992	TTBK2	146057	XM_005254171	1	1	0	1	3
hsa-miR-3614-5p	MIMAT0017992	C18orf25	147339	NM_145055	0	1	1	1	3
hsa-miR-3614-5p	MIMAT0017992	DPY19L3	147991	NM_207325	0	1	1	1	3
hsa-miR-3614-5p	MIMAT0017992	FAM109B	150368	NM_001002034	0	1	1	1	3
hsa-miR-3614-5p	MIMAT0017992	FAM109B	150368	XM_005261373	0	1	1	1	3
hsa-miR-3614-5p	MIMAT0017992	CNKSR3	154043	NM_173515	0	1	1	1	3
hsa-miR-3614-5p	MIMAT0017992	RNF217	154214	XM_005266832	1	1	0	1	3
hsa-miR-3614-5p	MIMAT0017992	C7orf60	154743	NM_152556	1	1	0	1	3
hsa-miR-3614-5p	MIMAT0017992	AMOT	154796	XM_005262087	1	1	0	1	3
hsa-miR-3614-5p	MIMAT0017992	AMOTL1	154810	XM_005273798	0	1	1	1	3
hsa-miR-3614-5p	MIMAT0017992	LINGO2	158038	NM_152570	1	1	0	1	3
hsa-miR-3614-5p	MIMAT0017992	TMTC2	160335	XM_005268681	0	1	1	1	3
hsa-miR-3614-5p	MIMAT0017992	ALDH1L2	160428	NM_001034173	0	1	1	1	3
hsa-miR-3614-5p	MIMAT0017992	TMEM229B	161145	XM_005267375	0	1	1	1	3
hsa-miR-3614-5p	MIMAT0017992	MDGA2	161357	NM_001113498	0	1	1	1	3
hsa-miR-3614-5p	MIMAT0017992	TRPV3	162514	NM_001258205	1	1	0	1	3
hsa-miR-3614-5p	MIMAT0017992	SASS6	163786	NM_194292	0	1	1	1	3
hsa-miR-3614-5p	MIMAT0017992	KBTBD12	166348	XM_005247167	0	1	1	1	3
hsa-miR-3614-5p	MIMAT0017992	CCDC71L	168455	NM_175884	1	1	0	1	3
hsa-miR-3614-5p	MIMAT0017992	ADAMTS16	170690	NM_139056	1	0	1	1	3
hsa-miR-3614-5p	MIMAT0017992	SPTSSA	171546	NM_138288	1	0	1	1	3
hsa-miR-3614-5p	MIMAT0017992	PGAM5	192111	NM_001170543	0	1	1	1	3
hsa-miR-3614-5p	MIMAT0017992	METTL15	196074	NM_152636	1	1	0	1	3
hsa-miR-3614-5p	MIMAT0017992	TAPT1	202018	NM_153365	0	1	1	1	3
hsa-miR-3614-5p	MIMAT0017992	VMA21	203547	NM_001017980	0	1	1	1	3
hsa-miR-3614-5p	MIMAT0017992	TMEM218	219854	NM_001258243	1	1	0	1	3
hsa-miR-3614-5p	MIMAT0017992	GPR116	221395	XM_005248894	1	1	0	1	3
hsa-miR-3614-5p	MIMAT0017992	RSPH9	221421	XM_005248901	1	1	0	1	3
hsa-miR-3614-5p	MIMAT0017992	C6orf89	221477	NM_152734	1	1	0	1	3
hsa-miR-3614-5p	MIMAT0017992	JAZF1	221895	NM_175061	0	1	1	1	3
hsa-miR-3614-5p	MIMAT0017992	CNOT6L	246175	NM_144571	0	1	1	1	3
hsa-miR-3614-5p	MIMAT0017992	RICTOR	253260	XM_005248277	0	1	1	1	3
hsa-miR-3614-5p	MIMAT0017992	SLC41A1	254428	NM_173854	0	1	1	1	3
hsa-miR-3614-5p	MIMAT0017992	BOD1L1	259282	XM_005248150	1	1	0	1	3
hsa-miR-3614-5p	MIMAT0017992	MDGA1	266727	NM_153487	0	1	1	1	3
hsa-miR-3614-5p	MIMAT0017992	AQP11	282679	NM_173039	1	1	0	1	3
hsa-miR-3614-5p	MIMAT0017992	PGM2L1	283209	NM_173582	0	1	1	1	3
hsa-miR-3614-5p	MIMAT0017992	ANKRD52	283373	NM_173595	0	1	1	1	3
hsa-miR-3614-5p	MIMAT0017992	TMED8	283578	XM_005267544	1	1	0	1	3
hsa-miR-3614-5p	MIMAT0017992	ZNF621	285268	NM_198484	1	1	0	1	3
hsa-miR-3614-5p	MIMAT0017992	LOC285556	285556	XM_001717423	1	1	0	1	3
hsa-miR-3614-5p	MIMAT0017992	LOC285556	285556	XM_003960343	1	1	0	1	3
hsa-miR-3614-5p	MIMAT0017992	LOC285556	285556	XM_373030	1	1	0	1	3
hsa-miR-3614-5p	MIMAT0017992	C5orf51	285636	NM_175921	0	1	1	1	3
hsa-miR-3614-5p	MIMAT0017992	YIPF6	286451	NM_173834	0	1	1	1	3
hsa-miR-3614-5p	MIMAT0017992	LUZP2	338645	NM_001009909	1	0	1	1	3
hsa-miR-3614-5p	MIMAT0017992	ZDHHC21	340481	NM_178566	1	1	0	1	3
hsa-miR-3614-5p	MIMAT0017992	KIAA2022	340533	NM_001008537	1	0	1	1	3
hsa-miR-3614-5p	MIMAT0017992	ATXN1L	342371	NM_001137675	1	1	0	1	3
hsa-miR-3614-5p	MIMAT0017992	SMTNL2	342527	NM_001114974	0	1	1	1	3
hsa-miR-3614-5p	MIMAT0017992	RD3	343035	NM_183059	1	0	1	1	3
hsa-miR-3614-5p	MIMAT0017992	ZNF81	347344	NM_007137	1	0	1	1	3
hsa-miR-3614-5p	MIMAT0017992	HCN1	348980	NM_021072	1	1	0	1	3
hsa-miR-3614-5p	MIMAT0017992	RGSL1	353299	XM_005245137	1	1	0	1	3
hsa-miR-3614-5p	MIMAT0017992	FAM101B	359845	NM_182705	0	1	1	1	3
hsa-miR-3614-5p	MIMAT0017992	TMEM110	375346	NM_198563	1	0	1	1	3
hsa-miR-3614-5p	MIMAT0017992	HES5	388585	NM_001010926	0	1	1	1	3
hsa-miR-3614-5p	MIMAT0017992	NUPR1L	389493	NM_001145712	1	1	0	1	3
hsa-miR-3614-5p	MIMAT0017992	C15orf54	400360	NM_207445	0	1	1	1	3
hsa-miR-3614-5p	MIMAT0017992	GOLGA7B	401647	NM_001010917	1	1	0	1	3
hsa-miR-3614-5p	MIMAT0017992	HAPLN4	404037	NM_023002	0	1	1	1	3
hsa-miR-3614-5p	MIMAT0017992	PTPN20A	653129	XM_005270318	1	1	0	1	3
hsa-miR-3614-5p	MIMAT0017992	PCP4L1	654790	NM_001102566	0	1	1	1	3
hsa-miR-3614-5p	MIMAT0017992	PPAN-P2RY11	692312	NM_001198690	1	1	0	1	3
hsa-miR-3614-5p	MIMAT0017992	TMEM170B	100113407	NM_001100829	1	0	1	1	3
hsa-miR-3614-5p	MIMAT0017992	ABAT	18	XM_005255154	1	1	0	1	3
hsa-miR-3614-5p	MIMAT0017992	ABAT	18	NM_020686	1	1	0	1	3
hsa-miR-3614-5p	MIMAT0017992	ABAT	18	NM_001127448	1	1	0	1	3
hsa-miR-3614-5p	MIMAT0017992	ACACB	32	XM_005253877	1	1	0	1	3
hsa-miR-3614-5p	MIMAT0017992	ACACB	32	NM_001093	1	1	0	1	3
hsa-miR-3614-5p	MIMAT0017992	ASIC1	41	NM_020039	1	1	0	1	3
hsa-miR-3614-5p	MIMAT0017992	ASIC1	41	NM_001256830	1	1	0	1	3
hsa-miR-3614-5p	MIMAT0017992	ASIC1	41	NM_001095	1	1	0	1	3
hsa-miR-3614-5p	MIMAT0017992	ACOX1	51	NM_004035	1	1	0	1	3
hsa-miR-3614-5p	MIMAT0017992	ACOX1	51	NM_007292	1	1	0	1	3
hsa-miR-3614-5p	MIMAT0017992	ACP2	53	XM_005252983	1	1	0	1	3
hsa-miR-3614-5p	MIMAT0017992	ACP2	53	XM_005252982	1	1	0	1	3
hsa-miR-3614-5p	MIMAT0017992	ACP2	53	XM_005252984	1	1	0	1	3
hsa-miR-3614-5p	MIMAT0017992	ACP2	53	XM_005252981	1	1	0	1	3
hsa-miR-3614-5p	MIMAT0017992	ACVR2B	93	XM_005265583	1	1	0	1	3
hsa-miR-3614-5p	MIMAT0017992	ACVR2B	93	NM_001106	1	1	0	1	3
hsa-miR-3614-5p	MIMAT0017992	ADAR	103	NM_015841	1	1	0	1	3
hsa-miR-3614-5p	MIMAT0017992	ADAR	103	NM_001025107	1	1	0	1	3
hsa-miR-3614-5p	MIMAT0017992	ADAR	103	NM_015840	1	1	0	1	3
hsa-miR-3614-5p	MIMAT0017992	ADAR	103	NM_001111	1	1	0	1	3
hsa-miR-3614-5p	MIMAT0017992	ADARB1	104	NM_001112	1	1	0	1	3
hsa-miR-3614-5p	MIMAT0017992	ADCYAP1R1	117	XM_005249618	1	1	0	1	3
hsa-miR-3614-5p	MIMAT0017992	ADCYAP1R1	117	NM_001199637	1	1	0	1	3
hsa-miR-3614-5p	MIMAT0017992	ADCYAP1R1	117	NM_001118	1	1	0	1	3
hsa-miR-3614-5p	MIMAT0017992	ADCYAP1R1	117	NM_001199636	1	1	0	1	3
hsa-miR-3614-5p	MIMAT0017992	ADRB1	153	NM_000684	0	1	1	1	3
hsa-miR-3614-5p	MIMAT0017992	AP1G1	164	NM_001128	1	1	0	1	3
hsa-miR-3614-5p	MIMAT0017992	AP1G1	164	NM_001030007	1	1	0	1	3
hsa-miR-3614-5p	MIMAT0017992	AP1G1	164	XM_005255824	1	1	0	1	3
hsa-miR-3614-5p	MIMAT0017992	AP1G1	164	XM_005255822	1	1	0	1	3
hsa-miR-3614-5p	MIMAT0017992	AP1G1	164	XM_005255821	1	1	0	1	3
hsa-miR-3614-5p	MIMAT0017992	AP1G1	164	XM_005255825	1	1	0	1	3
hsa-miR-3614-5p	MIMAT0017992	AP1G1	164	XM_005255826	1	1	0	1	3
hsa-miR-3614-5p	MIMAT0017992	AK4	205	NM_001005353	0	1	1	1	3
hsa-miR-3614-5p	MIMAT0017992	ALDH1A3	220	XM_005254876	1	1	0	1	3
hsa-miR-3614-5p	MIMAT0017992	ALDH1A3	220	XM_005254875	1	1	0	1	3
hsa-miR-3614-5p	MIMAT0017992	ALDH9A1	223	XM_005244965	1	1	0	1	3
hsa-miR-3614-5p	MIMAT0017992	ALDH9A1	223	XM_005244964	1	1	0	1	3
hsa-miR-3614-5p	MIMAT0017992	ALDH9A1	223	NM_000696	1	1	0	1	3
hsa-miR-3614-5p	MIMAT0017992	AKR1B1	231	NM_001628	0	1	1	1	3
hsa-miR-3614-5p	MIMAT0017992	ANXA2	302	NM_004039	1	1	0	1	3
hsa-miR-3614-5p	MIMAT0017992	ANXA2	302	NM_001002858	1	1	0	1	3
hsa-miR-3614-5p	MIMAT0017992	ANXA2	302	NM_001002857	1	1	0	1	3
hsa-miR-3614-5p	MIMAT0017992	ANXA2	302	NM_001136015	1	1	0	1	3
hsa-miR-3614-5p	MIMAT0017992	BIRC3	330	NM_001165	0	1	1	1	3
hsa-miR-3614-5p	MIMAT0017992	SHROOM2	357	NM_001649	0	1	1	1	3
hsa-miR-3614-5p	MIMAT0017992	AQP4	361	NM_004028	1	1	0	1	3
hsa-miR-3614-5p	MIMAT0017992	AQP4	361	NM_001650	1	1	0	1	3
hsa-miR-3614-5p	MIMAT0017992	AR	367	NM_001011645	1	1	0	1	3
hsa-miR-3614-5p	MIMAT0017992	RND3	390	NM_005168	1	1	0	1	3
hsa-miR-3614-5p	MIMAT0017992	ARRB1	408	NM_004041	1	1	0	1	3
hsa-miR-3614-5p	MIMAT0017992	ARRB1	408	NM_020251	1	1	0	1	3
hsa-miR-3614-5p	MIMAT0017992	ARSA	410	NM_000487	1	1	0	1	3
hsa-miR-3614-5p	MIMAT0017992	ARSA	410	NM_001085428	1	1	0	1	3
hsa-miR-3614-5p	MIMAT0017992	ARSA	410	NM_001085427	1	1	0	1	3
hsa-miR-3614-5p	MIMAT0017992	ARSA	410	NM_001085426	1	1	0	1	3
hsa-miR-3614-5p	MIMAT0017992	ARSA	410	NM_001085425	1	1	0	1	3
hsa-miR-3614-5p	MIMAT0017992	ARSB	411	XM_005248505	1	1	0	1	3
hsa-miR-3614-5p	MIMAT0017992	ARSD	414	XM_005274514	1	1	0	1	3
hsa-miR-3614-5p	MIMAT0017992	ARSD	414	NM_001669	1	1	0	1	3
hsa-miR-3614-5p	MIMAT0017992	ASPH	444	XM_005251235	1	1	0	1	3
hsa-miR-3614-5p	MIMAT0017992	ASPH	444	XM_005251248	1	1	0	1	3
hsa-miR-3614-5p	MIMAT0017992	ASPH	444	XM_005251249	1	1	0	1	3
hsa-miR-3614-5p	MIMAT0017992	ASPH	444	XM_005251244	1	1	0	1	3
hsa-miR-3614-5p	MIMAT0017992	ASPH	444	XM_005251250	1	1	0	1	3
hsa-miR-3614-5p	MIMAT0017992	ASPH	444	XM_005251241	1	1	0	1	3
hsa-miR-3614-5p	MIMAT0017992	ASPH	444	XM_005251240	1	1	0	1	3
hsa-miR-3614-5p	MIMAT0017992	ASPH	444	XM_005251247	1	1	0	1	3
hsa-miR-3614-5p	MIMAT0017992	ASPH	444	XM_005251246	1	1	0	1	3
hsa-miR-3614-5p	MIMAT0017992	ASPH	444	XM_005251245	1	1	0	1	3
hsa-miR-3614-5p	MIMAT0017992	ASPH	444	NM_001164750	1	1	0	1	3
hsa-miR-3614-5p	MIMAT0017992	ASPH	444	XM_005251243	1	1	0	1	3
hsa-miR-3614-5p	MIMAT0017992	ASPH	444	XM_005251242	1	1	0	1	3
hsa-miR-3614-5p	MIMAT0017992	ASPH	444	XM_005251239	1	1	0	1	3
hsa-miR-3614-5p	MIMAT0017992	ASPH	444	XM_005251238	1	1	0	1	3
hsa-miR-3614-5p	MIMAT0017992	ASPH	444	XM_005251237	1	1	0	1	3
hsa-miR-3614-5p	MIMAT0017992	ASPH	444	NM_004318	1	1	0	1	3
hsa-miR-3614-5p	MIMAT0017992	ASPH	444	XM_005251236	1	1	0	1	3
hsa-miR-3614-5p	MIMAT0017992	ATP1B3	483	XM_005247499	1	1	0	1	3
hsa-miR-3614-5p	MIMAT0017992	ATP2A2	488	XM_005253887	1	1	0	1	3
hsa-miR-3614-5p	MIMAT0017992	ATP2B4	493	XM_005245225	1	1	0	1	3
hsa-miR-3614-5p	MIMAT0017992	ATP2B4	493	XM_005245224	1	1	0	1	3
hsa-miR-3614-5p	MIMAT0017992	ATP2B4	493	XM_005245226	1	1	0	1	3
hsa-miR-3614-5p	MIMAT0017992	ATP2B4	493	NM_001684	1	1	0	1	3
hsa-miR-3614-5p	MIMAT0017992	ALDH7A1	501	NM_001202404	1	1	0	1	3
hsa-miR-3614-5p	MIMAT0017992	BAAT	570	NM_001127610	1	1	0	1	3
hsa-miR-3614-5p	MIMAT0017992	BACH1	571	NM_001186	1	1	0	1	3
hsa-miR-3614-5p	MIMAT0017992	BACH1	571	XM_005261013	1	1	0	1	3
hsa-miR-3614-5p	MIMAT0017992	BACH1	571	NM_206866	1	1	0	1	3
hsa-miR-3614-5p	MIMAT0017992	BACH1	571	XM_005261012	1	1	0	1	3
hsa-miR-3614-5p	MIMAT0017992	BCAT1	586	NM_001178093	1	1	0	1	3
hsa-miR-3614-5p	MIMAT0017992	BCAT1	586	NM_001178092	1	1	0	1	3
hsa-miR-3614-5p	MIMAT0017992	BCAT1	586	NM_001178091	1	1	0	1	3
hsa-miR-3614-5p	MIMAT0017992	BCAT1	586	NM_001178094	1	1	0	1	3
hsa-miR-3614-5p	MIMAT0017992	BCL7A	605	NM_001024808	1	1	0	1	3
hsa-miR-3614-5p	MIMAT0017992	BCL9	607	XM_005272973	1	1	0	1	3
hsa-miR-3614-5p	MIMAT0017992	BCL9	607	XM_005277418	1	1	0	1	3
hsa-miR-3614-5p	MIMAT0017992	BCL9	607	NM_004326	1	1	0	1	3
hsa-miR-3614-5p	MIMAT0017992	BCL9	607	XM_005272971	1	1	0	1	3
hsa-miR-3614-5p	MIMAT0017992	BCL9	607	XM_005277416	1	1	0	1	3
hsa-miR-3614-5p	MIMAT0017992	BCL9	607	XM_005272972	1	1	0	1	3
hsa-miR-3614-5p	MIMAT0017992	BCR	613	NM_021574	1	1	0	1	3
hsa-miR-3614-5p	MIMAT0017992	BDH1	622	NM_203315	1	1	0	1	3
hsa-miR-3614-5p	MIMAT0017992	BDH1	622	NM_004051	1	1	0	1	3
hsa-miR-3614-5p	MIMAT0017992	BGN	633	XM_005274725	1	1	0	1	3
hsa-miR-3614-5p	MIMAT0017992	BGN	633	XM_005277886	1	1	0	1	3
hsa-miR-3614-5p	MIMAT0017992	BGN	633	XM_005274724	1	1	0	1	3
hsa-miR-3614-5p	MIMAT0017992	BGN	633	XM_005277885	1	1	0	1	3
hsa-miR-3614-5p	MIMAT0017992	BGN	633	XM_005274723	1	1	0	1	3
hsa-miR-3614-5p	MIMAT0017992	BGN	633	XM_005277884	1	1	0	1	3
hsa-miR-3614-5p	MIMAT0017992	BMP7	655	NM_001719	1	1	0	1	3
hsa-miR-3614-5p	MIMAT0017992	BMPR2	659	XM_005246795	1	1	0	1	3
hsa-miR-3614-5p	MIMAT0017992	BST1	683	XM_005248186	1	1	0	1	3
hsa-miR-3614-5p	MIMAT0017992	CAPN5	726	NM_004055	1	1	0	1	3
hsa-miR-3614-5p	MIMAT0017992	CAPN5	726	XM_005274207	1	1	0	1	3
hsa-miR-3614-5p	MIMAT0017992	CAPN5	726	XM_005277730	1	1	0	1	3
hsa-miR-3614-5p	MIMAT0017992	LDLRAD4	753	NM_001276249	1	1	0	1	3
hsa-miR-3614-5p	MIMAT0017992	LDLRAD4	753	NM_181481	1	1	0	1	3
hsa-miR-3614-5p	MIMAT0017992	LDLRAD4	753	NM_001276251	1	1	0	1	3
hsa-miR-3614-5p	MIMAT0017992	LDLRAD4	753	NM_181482	1	1	0	1	3
hsa-miR-3614-5p	MIMAT0017992	LDLRAD4	753	XM_005258140	1	1	0	1	3
hsa-miR-3614-5p	MIMAT0017992	LDLRAD4	753	NM_001003675	1	1	0	1	3
hsa-miR-3614-5p	MIMAT0017992	MPPED1	758	NM_001044370	1	1	0	1	3
hsa-miR-3614-5p	MIMAT0017992	MPPED1	758	XM_005261735	1	1	0	1	3
hsa-miR-3614-5p	MIMAT0017992	MPPED1	758	XM_005261734	1	1	0	1	3
hsa-miR-3614-5p	MIMAT0017992	MPPED1	758	XM_005261733	1	1	0	1	3
hsa-miR-3614-5p	MIMAT0017992	CACNA1B	774	NM_001243812	1	1	0	1	3
hsa-miR-3614-5p	MIMAT0017992	CACNA1B	774	XM_005266104	1	1	0	1	3
hsa-miR-3614-5p	MIMAT0017992	CACNA1B	774	XM_005266103	1	1	0	1	3
hsa-miR-3614-5p	MIMAT0017992	CACNA1C	775	XM_005253788	1	1	0	1	3
hsa-miR-3614-5p	MIMAT0017992	CACNA1C	775	NM_001129846	1	1	0	1	3
hsa-miR-3614-5p	MIMAT0017992	CACNA1C	775	NM_001129844	1	1	0	1	3
hsa-miR-3614-5p	MIMAT0017992	CACNA1C	775	NM_000719	1	1	0	1	3
hsa-miR-3614-5p	MIMAT0017992	CACNA1C	775	NM_001129840	1	1	0	1	3
hsa-miR-3614-5p	MIMAT0017992	CACNA1C	775	NM_001129841	1	1	0	1	3
hsa-miR-3614-5p	MIMAT0017992	CACNA1C	775	NM_001129842	1	1	0	1	3
hsa-miR-3614-5p	MIMAT0017992	CACNA1C	775	NM_001129843	1	1	0	1	3
hsa-miR-3614-5p	MIMAT0017992	CACNA1C	775	NM_001167623	1	1	0	1	3
hsa-miR-3614-5p	MIMAT0017992	CACNA1C	775	NM_001129839	1	1	0	1	3
hsa-miR-3614-5p	MIMAT0017992	CACNA1C	775	NM_001129837	1	1	0	1	3
hsa-miR-3614-5p	MIMAT0017992	CACNA1C	775	NM_001129838	1	1	0	1	3
hsa-miR-3614-5p	MIMAT0017992	CACNA1C	775	NM_001129836	1	1	0	1	3
hsa-miR-3614-5p	MIMAT0017992	CACNA1C	775	NM_001129833	1	1	0	1	3
hsa-miR-3614-5p	MIMAT0017992	CACNA1C	775	NM_001129834	1	1	0	1	3
hsa-miR-3614-5p	MIMAT0017992	CACNA1C	775	NM_001129835	1	1	0	1	3
hsa-miR-3614-5p	MIMAT0017992	CACNA1C	775	NM_001129832	1	1	0	1	3
hsa-miR-3614-5p	MIMAT0017992	CACNA1C	775	NM_001129831	1	1	0	1	3
hsa-miR-3614-5p	MIMAT0017992	CACNA1C	775	NM_001129830	1	1	0	1	3
hsa-miR-3614-5p	MIMAT0017992	CACNA1C	775	NM_001167624	1	1	0	1	3
hsa-miR-3614-5p	MIMAT0017992	CACNA1C	775	NM_001129829	1	1	0	1	3
hsa-miR-3614-5p	MIMAT0017992	CACNA1C	775	NM_001129827	1	1	0	1	3
hsa-miR-3614-5p	MIMAT0017992	CACNA1C	775	NM_001167625	1	1	0	1	3
hsa-miR-3614-5p	MIMAT0017992	CACNA1C	775	XM_005253787	1	1	0	1	3
hsa-miR-3614-5p	MIMAT0017992	CACNA1C	775	XM_005253786	1	1	0	1	3
hsa-miR-3614-5p	MIMAT0017992	CACNA1C	775	XM_005253781	1	1	0	1	3
hsa-miR-3614-5p	MIMAT0017992	CACNA1C	775	XM_005253782	1	1	0	1	3
hsa-miR-3614-5p	MIMAT0017992	CACNA1C	775	XM_005253783	1	1	0	1	3
hsa-miR-3614-5p	MIMAT0017992	CACNA1C	775	XM_005253784	1	1	0	1	3
hsa-miR-3614-5p	MIMAT0017992	CACNA1C	775	XM_005253785	1	1	0	1	3
hsa-miR-3614-5p	MIMAT0017992	CACNA1C	775	XM_005253780	1	1	0	1	3
hsa-miR-3614-5p	MIMAT0017992	CACNA1C	775	XM_005253778	1	1	0	1	3
hsa-miR-3614-5p	MIMAT0017992	CACNA1C	775	XM_005253779	1	1	0	1	3
hsa-miR-3614-5p	MIMAT0017992	CACNA1C	775	NM_199460	1	1	0	1	3
hsa-miR-3614-5p	MIMAT0017992	CACNA1C	775	XM_005253765	1	1	0	1	3
hsa-miR-3614-5p	MIMAT0017992	CACNA1C	775	XM_005253777	1	1	0	1	3
hsa-miR-3614-5p	MIMAT0017992	CACNA1C	775	XM_005253774	1	1	0	1	3
hsa-miR-3614-5p	MIMAT0017992	CACNA1C	775	XM_005253775	1	1	0	1	3
hsa-miR-3614-5p	MIMAT0017992	CACNA1C	775	XM_005253776	1	1	0	1	3
hsa-miR-3614-5p	MIMAT0017992	CACNA1C	775	XM_005253773	1	1	0	1	3
hsa-miR-3614-5p	MIMAT0017992	CACNA1C	775	XM_005253772	1	1	0	1	3
hsa-miR-3614-5p	MIMAT0017992	CACNA1C	775	XM_005253770	1	1	0	1	3
hsa-miR-3614-5p	MIMAT0017992	CACNA1C	775	XM_005253771	1	1	0	1	3
hsa-miR-3614-5p	MIMAT0017992	CACNA1C	775	XM_005253769	1	1	0	1	3
hsa-miR-3614-5p	MIMAT0017992	CACNA1C	775	XM_005253768	1	1	0	1	3
hsa-miR-3614-5p	MIMAT0017992	CACNA1C	775	XM_005253767	1	1	0	1	3
hsa-miR-3614-5p	MIMAT0017992	CACNA1E	777	NM_001205294	1	1	0	1	3
hsa-miR-3614-5p	MIMAT0017992	CACNA1E	777	NM_000721	1	1	0	1	3
hsa-miR-3614-5p	MIMAT0017992	CACNA1E	777	NM_001205293	1	1	0	1	3
hsa-miR-3614-5p	MIMAT0017992	CACNB3	784	XM_005269142	1	1	0	1	3
hsa-miR-3614-5p	MIMAT0017992	CACNB3	784	NM_001206917	1	1	0	1	3
hsa-miR-3614-5p	MIMAT0017992	CACNB3	784	NM_001206916	1	1	0	1	3
hsa-miR-3614-5p	MIMAT0017992	CACNB3	784	XM_005269141	1	1	0	1	3
hsa-miR-3614-5p	MIMAT0017992	CACNB3	784	NM_001206915	1	1	0	1	3
hsa-miR-3614-5p	MIMAT0017992	CALU	813	NM_001199671	1	1	0	1	3
hsa-miR-3614-5p	MIMAT0017992	CALU	813	NM_001199672	1	1	0	1	3
hsa-miR-3614-5p	MIMAT0017992	CALU	813	NM_001199673	1	1	0	1	3
hsa-miR-3614-5p	MIMAT0017992	CALU	813	NM_001130674	1	1	0	1	3
hsa-miR-3614-5p	MIMAT0017992	CALU	813	NM_001219	1	1	0	1	3
hsa-miR-3614-5p	MIMAT0017992	CAMK2A	815	NM_171825	1	1	0	1	3
hsa-miR-3614-5p	MIMAT0017992	CASP2	835	NM_032983	1	1	0	1	3
hsa-miR-3614-5p	MIMAT0017992	CASP2	835	NM_001224	1	1	0	1	3
hsa-miR-3614-5p	MIMAT0017992	CASP10	843	NM_001206524	1	1	0	1	3
hsa-miR-3614-5p	MIMAT0017992	CASP10	843	NM_001230	1	1	0	1	3
hsa-miR-3614-5p	MIMAT0017992	CASP10	843	NM_032976	1	1	0	1	3
hsa-miR-3614-5p	MIMAT0017992	RUNX2	860	NM_001024630	0	1	1	1	3
hsa-miR-3614-5p	MIMAT0017992	CBL	867	XM_005271718	1	1	0	1	3
hsa-miR-3614-5p	MIMAT0017992	CCBL1	883	XM_005252294	0	1	1	1	3
hsa-miR-3614-5p	MIMAT0017992	CCNE1	898	XM_005259370	1	1	0	1	3
hsa-miR-3614-5p	MIMAT0017992	CD1D	912	NM_001766	1	1	0	1	3
hsa-miR-3614-5p	MIMAT0017992	CD22	933	NM_001185100	1	1	0	1	3
hsa-miR-3614-5p	MIMAT0017992	CD28	940	NM_006139	1	1	0	1	3
hsa-miR-3614-5p	MIMAT0017992	CD28	940	NM_001243078	1	1	0	1	3
hsa-miR-3614-5p	MIMAT0017992	CD28	940	NM_001243077	1	1	0	1	3
hsa-miR-3614-5p	MIMAT0017992	ENTPD1	953	NM_001164181	1	1	0	1	3
hsa-miR-3614-5p	MIMAT0017992	ENTPD1	953	NM_001164183	1	1	0	1	3
hsa-miR-3614-5p	MIMAT0017992	ENTPD1	953	NM_001164178	1	1	0	1	3
hsa-miR-3614-5p	MIMAT0017992	ENTPD1	953	NM_001164182	1	1	0	1	3
hsa-miR-3614-5p	MIMAT0017992	ENTPD1	953	XM_005270285	1	1	0	1	3
hsa-miR-3614-5p	MIMAT0017992	ENTPD1	953	NM_001098175	1	1	0	1	3
hsa-miR-3614-5p	MIMAT0017992	ENTPD1	953	NM_001164179	1	1	0	1	3
hsa-miR-3614-5p	MIMAT0017992	ENTPD6	955	XM_005260887	1	1	0	1	3
hsa-miR-3614-5p	MIMAT0017992	ENTPD6	955	XM_005260886	1	1	0	1	3
hsa-miR-3614-5p	MIMAT0017992	ENTPD6	955	XM_005260882	1	1	0	1	3
hsa-miR-3614-5p	MIMAT0017992	ENTPD6	955	XM_005260883	1	1	0	1	3
hsa-miR-3614-5p	MIMAT0017992	ENTPD6	955	XM_005260880	1	1	0	1	3
hsa-miR-3614-5p	MIMAT0017992	ENTPD6	955	XM_005260884	1	1	0	1	3
hsa-miR-3614-5p	MIMAT0017992	ENTPD6	955	NM_001114089	1	1	0	1	3
hsa-miR-3614-5p	MIMAT0017992	ENTPD6	955	XM_005260885	1	1	0	1	3
hsa-miR-3614-5p	MIMAT0017992	ENTPD6	955	XM_005260879	1	1	0	1	3
hsa-miR-3614-5p	MIMAT0017992	ENTPD6	955	XM_005260878	1	1	0	1	3
hsa-miR-3614-5p	MIMAT0017992	ENTPD6	955	NM_001247	1	1	0	1	3
hsa-miR-3614-5p	MIMAT0017992	ENTPD3	956	NM_001248	1	1	0	1	3
hsa-miR-3614-5p	MIMAT0017992	CDH1	999	NM_004360	0	1	1	1	3
hsa-miR-3614-5p	MIMAT0017992	FOXN3	1112	XM_005267291	1	1	0	1	3
hsa-miR-3614-5p	MIMAT0017992	FOXN3	1112	NM_001085471	1	1	0	1	3
hsa-miR-3614-5p	MIMAT0017992	FOXN3	1112	XM_005267290	1	1	0	1	3
hsa-miR-3614-5p	MIMAT0017992	FOXN3	1112	XM_005267288	1	1	0	1	3
hsa-miR-3614-5p	MIMAT0017992	FOXN3	1112	NM_005197	1	1	0	1	3
hsa-miR-3614-5p	MIMAT0017992	CHIT1	1118	NM_003465	0	1	1	1	3
hsa-miR-3614-5p	MIMAT0017992	CHRM2	1129	XM_005250130	0	1	1	1	3
hsa-miR-3614-5p	MIMAT0017992	CHRM3	1131	XM_005273034	1	1	0	1	3
hsa-miR-3614-5p	MIMAT0017992	CHRM3	1131	XM_005273035	1	1	0	1	3
hsa-miR-3614-5p	MIMAT0017992	CHRM3	1131	XM_005273033	1	1	0	1	3
hsa-miR-3614-5p	MIMAT0017992	CHRM3	1131	XM_005273032	1	1	0	1	3
hsa-miR-3614-5p	MIMAT0017992	CHRNA2	1135	XM_005273397	1	1	0	1	3
hsa-miR-3614-5p	MIMAT0017992	CNN2	1265	NM_004368	0	1	1	1	3
hsa-miR-3614-5p	MIMAT0017992	CNR1	1268	NM_033181	1	1	0	1	3
hsa-miR-3614-5p	MIMAT0017992	CNR1	1268	XM_005248650	1	1	0	1	3
hsa-miR-3614-5p	MIMAT0017992	CNR1	1268	XM_005248649	1	1	0	1	3
hsa-miR-3614-5p	MIMAT0017992	CNR1	1268	NM_016083	1	1	0	1	3
hsa-miR-3614-5p	MIMAT0017992	CNR1	1268	NM_001160259	1	1	0	1	3
hsa-miR-3614-5p	MIMAT0017992	CNR1	1268	XM_005248652	1	1	0	1	3
hsa-miR-3614-5p	MIMAT0017992	CNR1	1268	NM_001160226	1	1	0	1	3
hsa-miR-3614-5p	MIMAT0017992	CNR1	1268	NM_001160258	1	1	0	1	3
hsa-miR-3614-5p	MIMAT0017992	COL1A1	1277	XM_005257059	1	1	0	1	3
hsa-miR-3614-5p	MIMAT0017992	COL1A1	1277	XM_005257058	1	1	0	1	3
hsa-miR-3614-5p	MIMAT0017992	COL4A3	1285	XM_005246276	1	1	0	1	3
hsa-miR-3614-5p	MIMAT0017992	COL4A3	1285	XM_005246277	1	1	0	1	3
hsa-miR-3614-5p	MIMAT0017992	COL4A3	1285	XM_005246275	1	1	0	1	3
hsa-miR-3614-5p	MIMAT0017992	COMT	1312	NM_007310	1	1	0	1	3
hsa-miR-3614-5p	MIMAT0017992	COMT	1312	NM_001135161	1	1	0	1	3
hsa-miR-3614-5p	MIMAT0017992	COMT	1312	NM_001135162	1	1	0	1	3
hsa-miR-3614-5p	MIMAT0017992	COX15	1355	NM_078470	1	1	0	1	3
hsa-miR-3614-5p	MIMAT0017992	CRAT	1384	XM_005251706	0	1	1	1	3
hsa-miR-3614-5p	MIMAT0017992	CREB1	1385	XM_005246324	1	1	0	1	3
hsa-miR-3614-5p	MIMAT0017992	CREB1	1385	XM_005246323	1	1	0	1	3
hsa-miR-3614-5p	MIMAT0017992	CREB1	1385	NM_004379	1	1	0	1	3
hsa-miR-3614-5p	MIMAT0017992	CRHR1	1394	XM_005257060	1	1	0	1	3
hsa-miR-3614-5p	MIMAT0017992	CRHR1	1394	NM_001145147	1	1	0	1	3
hsa-miR-3614-5p	MIMAT0017992	CRHR1	1394	NM_001145148	1	1	0	1	3
hsa-miR-3614-5p	MIMAT0017992	CRHR1	1394	NM_004382	1	1	0	1	3
hsa-miR-3614-5p	MIMAT0017992	CRHR1	1394	NM_001145146	1	1	0	1	3
hsa-miR-3614-5p	MIMAT0017992	CSF2RB	1439	XM_005261341	1	1	0	1	3
hsa-miR-3614-5p	MIMAT0017992	CSF2RB	1439	NM_000395	1	1	0	1	3
hsa-miR-3614-5p	MIMAT0017992	CTSB	1508	XM_005272368	1	1	0	1	3
hsa-miR-3614-5p	MIMAT0017992	CTSB	1508	NM_001908	1	1	0	1	3
hsa-miR-3614-5p	MIMAT0017992	CTSB	1508	NM_147783	1	1	0	1	3
hsa-miR-3614-5p	MIMAT0017992	CTSB	1508	NM_147782	1	1	0	1	3
hsa-miR-3614-5p	MIMAT0017992	CTSB	1508	NM_147781	1	1	0	1	3
hsa-miR-3614-5p	MIMAT0017992	CTSB	1508	NM_147780	1	1	0	1	3
hsa-miR-3614-5p	MIMAT0017992	CTSZ	1522	NM_001336	0	1	1	1	3
hsa-miR-3614-5p	MIMAT0017992	CYP1A2	1544	NM_000761	0	1	1	1	3
hsa-miR-3614-5p	MIMAT0017992	CYP1B1	1545	NM_000104	1	1	0	1	3
hsa-miR-3614-5p	MIMAT0017992	CYP8B1	1582	NM_004391	0	1	1	1	3
hsa-miR-3614-5p	MIMAT0017992	DBT	1629	NM_001918	1	1	0	1	3
hsa-miR-3614-5p	MIMAT0017992	DCX	1641	NM_001195553	1	1	0	1	3
hsa-miR-3614-5p	MIMAT0017992	DCX	1641	NM_178153	1	1	0	1	3
hsa-miR-3614-5p	MIMAT0017992	DCX	1641	NM_178152	1	1	0	1	3
hsa-miR-3614-5p	MIMAT0017992	DCX	1641	NM_178151	1	1	0	1	3
hsa-miR-3614-5p	MIMAT0017992	AKR1C2	1646	NM_001354	0	1	1	1	3
hsa-miR-3614-5p	MIMAT0017992	COCH	1690	NM_001135058	1	1	0	1	3
hsa-miR-3614-5p	MIMAT0017992	COCH	1690	NM_004086	1	1	0	1	3
hsa-miR-3614-5p	MIMAT0017992	COCH	1690	XM_005267388	1	1	0	1	3
hsa-miR-3614-5p	MIMAT0017992	DIO3	1735	NM_001362	0	1	1	1	3
hsa-miR-3614-5p	MIMAT0017992	DLG2	1740	NM_001142702	1	1	0	1	3
hsa-miR-3614-5p	MIMAT0017992	DLG2	1740	NM_001142700	1	1	0	1	3
hsa-miR-3614-5p	MIMAT0017992	DLG2	1740	XM_005273811	1	1	0	1	3
hsa-miR-3614-5p	MIMAT0017992	DLG2	1740	XM_005273810	1	1	0	1	3
hsa-miR-3614-5p	MIMAT0017992	DLG2	1740	XM_005273807	1	1	0	1	3
hsa-miR-3614-5p	MIMAT0017992	DLG2	1740	XM_005273806	1	1	0	1	3
hsa-miR-3614-5p	MIMAT0017992	DLG2	1740	XM_005273805	1	1	0	1	3
hsa-miR-3614-5p	MIMAT0017992	DLG2	1740	NM_001206769	1	1	0	1	3
hsa-miR-3614-5p	MIMAT0017992	DLG2	1740	NM_001364	1	1	0	1	3
hsa-miR-3614-5p	MIMAT0017992	DLG2	1740	XM_005273809	1	1	0	1	3
hsa-miR-3614-5p	MIMAT0017992	DLG2	1740	XM_005273808	1	1	0	1	3
hsa-miR-3614-5p	MIMAT0017992	DNMT3A	1788	XM_005264175	0	1	1	1	3
hsa-miR-3614-5p	MIMAT0017992	DPYSL3	1809	NM_001387	1	1	0	1	3
hsa-miR-3614-5p	MIMAT0017992	DRD2	1813	NM_000795	1	1	0	1	3
hsa-miR-3614-5p	MIMAT0017992	DRD2	1813	XM_005271426	1	1	0	1	3
hsa-miR-3614-5p	MIMAT0017992	DRD2	1813	XM_005271425	1	1	0	1	3
hsa-miR-3614-5p	MIMAT0017992	DRD2	1813	NM_016574	1	1	0	1	3
hsa-miR-3614-5p	MIMAT0017992	RCAN1	1827	NM_203417	1	1	0	1	3
hsa-miR-3614-5p	MIMAT0017992	RCAN1	1827	NM_203418	1	1	0	1	3
hsa-miR-3614-5p	MIMAT0017992	TOR1A	1861	NM_000113	0	1	1	1	3
hsa-miR-3614-5p	MIMAT0017992	ECE1	1889	XM_005245750	1	1	0	1	3
hsa-miR-3614-5p	MIMAT0017992	ECE1	1889	NM_001113349	1	1	0	1	3
hsa-miR-3614-5p	MIMAT0017992	ECE1	1889	NM_001397	1	1	0	1	3
hsa-miR-3614-5p	MIMAT0017992	ECE1	1889	NM_001113348	1	1	0	1	3
hsa-miR-3614-5p	MIMAT0017992	EDA	1896	NM_001005612	1	1	0	1	3
hsa-miR-3614-5p	MIMAT0017992	EDA	1896	NM_001005609	1	1	0	1	3
hsa-miR-3614-5p	MIMAT0017992	CELSR3	1951	NM_001407	0	1	1	1	3
hsa-miR-3614-5p	MIMAT0017992	EHHADH	1962	NM_001166415	1	1	0	1	3
hsa-miR-3614-5p	MIMAT0017992	EHHADH	1962	NM_001966	1	1	0	1	3
hsa-miR-3614-5p	MIMAT0017992	EIF4EBP2	1979	NM_004096	0	1	1	1	3
hsa-miR-3614-5p	MIMAT0017992	ELF3	1999	NM_001114309	0	1	1	1	3
hsa-miR-3614-5p	MIMAT0017992	ELK1	2002	NM_001114123	0	1	1	1	3
hsa-miR-3614-5p	MIMAT0017992	EMP2	2013	XM_005255165	1	1	0	1	3
hsa-miR-3614-5p	MIMAT0017992	EMP2	2013	XM_005255166	1	1	0	1	3
hsa-miR-3614-5p	MIMAT0017992	ENO1	2023	NM_001201483	0	1	1	1	3
hsa-miR-3614-5p	MIMAT0017992	EPHA8	2046	NM_020526	0	1	1	1	3
hsa-miR-3614-5p	MIMAT0017992	EXT2	2132	NM_001178083	1	1	0	1	3
hsa-miR-3614-5p	MIMAT0017992	EXT2	2132	NM_000401	1	1	0	1	3
hsa-miR-3614-5p	MIMAT0017992	EXT2	2132	NM_207122	1	1	0	1	3
hsa-miR-3614-5p	MIMAT0017992	FBLN1	2192	NM_006487	1	1	0	1	3
hsa-miR-3614-5p	MIMAT0017992	FBLN2	2199	NM_001998	1	1	0	1	3
hsa-miR-3614-5p	MIMAT0017992	FBLN2	2199	XM_005264949	1	1	0	1	3
hsa-miR-3614-5p	MIMAT0017992	FBLN2	2199	NM_001004019	1	1	0	1	3
hsa-miR-3614-5p	MIMAT0017992	FCGR1B	2210	NM_001017986	1	1	0	1	3
hsa-miR-3614-5p	MIMAT0017992	FCGR1B	2210	NM_001004340	1	1	0	1	3
hsa-miR-3614-5p	MIMAT0017992	FECH	2235	NM_001012515	1	1	0	1	3
hsa-miR-3614-5p	MIMAT0017992	FECH	2235	NM_000140	1	1	0	1	3
hsa-miR-3614-5p	MIMAT0017992	FUT1	2523	NM_000148	0	1	1	1	3
hsa-miR-3614-5p	MIMAT0017992	FUT1	2523	XM_005258712	0	1	1	1	3
hsa-miR-3614-5p	MIMAT0017992	GABRP	2568	XM_005265873	1	1	0	1	3
hsa-miR-3614-5p	MIMAT0017992	GABRP	2568	XM_005265872	1	1	0	1	3
hsa-miR-3614-5p	MIMAT0017992	B4GALNT1	2583	NM_001478	0	1	1	1	3
hsa-miR-3614-5p	MIMAT0017992	GAP43	2596	NM_002045	1	1	0	1	3
hsa-miR-3614-5p	MIMAT0017992	GBP2	2634	NM_004120	1	1	0	1	3
hsa-miR-3614-5p	MIMAT0017992	GBX2	2637	XM_005246071	1	1	0	1	3
hsa-miR-3614-5p	MIMAT0017992	NR6A1	2649	NM_033334	0	1	1	1	3
hsa-miR-3614-5p	MIMAT0017992	GCNT1	2650	NM_001097634	0	1	1	1	3
hsa-miR-3614-5p	MIMAT0017992	GFI1	2672	NM_001127216	1	1	0	1	3
hsa-miR-3614-5p	MIMAT0017992	GFI1	2672	NM_001127215	1	1	0	1	3
hsa-miR-3614-5p	MIMAT0017992	GFI1	2672	NM_005263	1	1	0	1	3
hsa-miR-3614-5p	MIMAT0017992	GFRA1	2674	XM_005269697	1	1	0	1	3
hsa-miR-3614-5p	MIMAT0017992	GFRA1	2674	NM_145793	1	1	0	1	3
hsa-miR-3614-5p	MIMAT0017992	GFRA1	2674	XM_005269696	1	1	0	1	3
hsa-miR-3614-5p	MIMAT0017992	GFRA1	2674	NM_001145453	1	1	0	1	3
hsa-miR-3614-5p	MIMAT0017992	GGCX	2677	NM_000821	1	1	0	1	3
hsa-miR-3614-5p	MIMAT0017992	GGCX	2677	NM_001142269	1	1	0	1	3
hsa-miR-3614-5p	MIMAT0017992	GJA5	2702	NM_181703	1	1	0	1	3
hsa-miR-3614-5p	MIMAT0017992	GJA5	2702	NM_005266	1	1	0	1	3
hsa-miR-3614-5p	MIMAT0017992	GJA5	2702	XM_005272951	1	1	0	1	3
hsa-miR-3614-5p	MIMAT0017992	GLI2	2736	XM_005263641	1	1	0	1	3
hsa-miR-3614-5p	MIMAT0017992	GLI2	2736	NM_005270	1	1	0	1	3
hsa-miR-3614-5p	MIMAT0017992	GMFB	2764	NM_004124	1	1	0	1	3
hsa-miR-3614-5p	MIMAT0017992	GNL1	2794	XM_005249015	1	1	0	1	3
hsa-miR-3614-5p	MIMAT0017992	GRB2	2885	NM_203506	1	1	0	1	3
hsa-miR-3614-5p	MIMAT0017992	GRIA1	2890	NM_001258023	1	1	0	1	3
hsa-miR-3614-5p	MIMAT0017992	GRIA1	2890	NM_001258021	1	1	0	1	3
hsa-miR-3614-5p	MIMAT0017992	GRIA1	2890	NM_001258022	1	1	0	1	3
hsa-miR-3614-5p	MIMAT0017992	GRIA1	2890	NM_001258019	1	1	0	1	3
hsa-miR-3614-5p	MIMAT0017992	GRIA1	2890	NM_000827	1	1	0	1	3
hsa-miR-3614-5p	MIMAT0017992	GRIA1	2890	NM_001114183	1	1	0	1	3
hsa-miR-3614-5p	MIMAT0017992	GRIN2A	2903	XM_005255269	1	1	0	1	3
hsa-miR-3614-5p	MIMAT0017992	GRIN2A	2903	XM_005255268	1	1	0	1	3
hsa-miR-3614-5p	MIMAT0017992	GRIN2A	2903	XM_005255267	1	1	0	1	3
hsa-miR-3614-5p	MIMAT0017992	GRIN2A	2903	NM_000833	1	1	0	1	3
hsa-miR-3614-5p	MIMAT0017992	GRM4	2914	NM_001256812	1	1	0	1	3
hsa-miR-3614-5p	MIMAT0017992	GRM4	2914	NM_001256813	1	1	0	1	3
hsa-miR-3614-5p	MIMAT0017992	GRM4	2914	NM_001256809	1	1	0	1	3
hsa-miR-3614-5p	MIMAT0017992	GRM4	2914	NM_001256811	1	1	0	1	3
hsa-miR-3614-5p	MIMAT0017992	BRF1	2972	XM_005267565	1	1	0	1	3
hsa-miR-3614-5p	MIMAT0017992	BRF1	2972	XM_005267566	1	1	0	1	3
hsa-miR-3614-5p	MIMAT0017992	BRF1	2972	NM_001242789	1	1	0	1	3
hsa-miR-3614-5p	MIMAT0017992	BRF1	2972	XM_005267564	1	1	0	1	3
hsa-miR-3614-5p	MIMAT0017992	BRF1	2972	XM_005267561	1	1	0	1	3
hsa-miR-3614-5p	MIMAT0017992	BRF1	2972	NM_001242787	1	1	0	1	3
hsa-miR-3614-5p	MIMAT0017992	BRF1	2972	XM_005267560	1	1	0	1	3
hsa-miR-3614-5p	MIMAT0017992	BRF1	2972	NM_001242786	1	1	0	1	3
hsa-miR-3614-5p	MIMAT0017992	BRF1	2972	NM_145685	1	1	0	1	3
hsa-miR-3614-5p	MIMAT0017992	BRF1	2972	NM_001242788	1	1	0	1	3
hsa-miR-3614-5p	MIMAT0017992	BRF1	2972	NM_001519	1	1	0	1	3
hsa-miR-3614-5p	MIMAT0017992	BRF1	2972	XM_005267562	1	1	0	1	3
hsa-miR-3614-5p	MIMAT0017992	BRF1	2972	XM_005267567	1	1	0	1	3
hsa-miR-3614-5p	MIMAT0017992	HTT	3064	XM_005247965	1	1	0	1	3
hsa-miR-3614-5p	MIMAT0017992	HTT	3064	XM_005247964	1	1	0	1	3
hsa-miR-3614-5p	MIMAT0017992	HIP1	3092	XM_005250304	0	1	1	1	3
hsa-miR-3614-5p	MIMAT0017992	HIP1	3092	XM_005277569	0	1	1	1	3
hsa-miR-3614-5p	MIMAT0017992	UBE2K	3093	NM_005339	0	1	1	1	3
hsa-miR-3614-5p	MIMAT0017992	HLCS	3141	NM_000411	1	1	0	1	3
hsa-miR-3614-5p	MIMAT0017992	HLCS	3141	NM_001242785	1	1	0	1	3
hsa-miR-3614-5p	MIMAT0017992	HMGCS2	3158	NM_005518	0	1	1	1	3
hsa-miR-3614-5p	MIMAT0017992	HNRNPU	3192	NM_004501	1	1	0	1	3
hsa-miR-3614-5p	MIMAT0017992	HPCAL1	3241	XM_005246163	0	1	1	1	3
hsa-miR-3614-5p	MIMAT0017992	AGFG2	3268	NM_006076	0	1	1	1	3
hsa-miR-3614-5p	MIMAT0017992	HRH1	3269	NM_001098213	0	1	1	1	3
hsa-miR-3614-5p	MIMAT0017992	HSPA5	3309	NM_005347	0	1	1	1	3
hsa-miR-3614-5p	MIMAT0017992	IDH1	3417	XM_005246524	1	1	0	1	3
hsa-miR-3614-5p	MIMAT0017992	IDH1	3417	NM_005896	1	1	0	1	3
hsa-miR-3614-5p	MIMAT0017992	IDH3A	3419	XM_005254334	1	1	0	1	3
hsa-miR-3614-5p	MIMAT0017992	IDH3A	3419	XM_005254336	1	1	0	1	3
hsa-miR-3614-5p	MIMAT0017992	IDH3A	3419	XM_005254333	1	1	0	1	3
hsa-miR-3614-5p	MIMAT0017992	IDH3A	3419	XM_005254335	1	1	0	1	3
hsa-miR-3614-5p	MIMAT0017992	IDH3A	3419	NM_005530	1	1	0	1	3
hsa-miR-3614-5p	MIMAT0017992	IDH3A	3419	XM_005254337	1	1	0	1	3
hsa-miR-3614-5p	MIMAT0017992	IGF1	3479	NM_001111284	1	1	0	1	3
hsa-miR-3614-5p	MIMAT0017992	IGF1	3479	NM_000618	1	1	0	1	3
hsa-miR-3614-5p	MIMAT0017992	IL1RN	3557	XM_005263661	1	1	0	1	3
hsa-miR-3614-5p	MIMAT0017992	IL1RN	3557	NM_173842	1	1	0	1	3
hsa-miR-3614-5p	MIMAT0017992	IL1RN	3557	NM_000577	1	1	0	1	3
hsa-miR-3614-5p	MIMAT0017992	IL1RN	3557	NM_173841	1	1	0	1	3
hsa-miR-3614-5p	MIMAT0017992	IL1RN	3557	XM_005263663	1	1	0	1	3
hsa-miR-3614-5p	MIMAT0017992	IL1RN	3557	NM_173843	1	1	0	1	3
hsa-miR-3614-5p	MIMAT0017992	IL2RA	3559	NM_000417	0	1	1	1	3
hsa-miR-3614-5p	MIMAT0017992	CXCR1	3577	NM_000634	1	1	0	1	3
hsa-miR-3614-5p	MIMAT0017992	IL16	3603	NM_004513	1	1	0	1	3
hsa-miR-3614-5p	MIMAT0017992	IL16	3603	NM_172217	1	1	0	1	3
hsa-miR-3614-5p	MIMAT0017992	ILF3	3609	XM_005259895	1	1	0	1	3
hsa-miR-3614-5p	MIMAT0017992	ILF3	3609	NM_012218	1	1	0	1	3
hsa-miR-3614-5p	MIMAT0017992	ILF3	3609	NM_017620	1	1	0	1	3
hsa-miR-3614-5p	MIMAT0017992	INPP5B	3633	XM_005270836	1	1	0	1	3
hsa-miR-3614-5p	MIMAT0017992	INPP5B	3633	XM_005270833	1	1	0	1	3
hsa-miR-3614-5p	MIMAT0017992	INPP5B	3633	XM_005270834	1	1	0	1	3
hsa-miR-3614-5p	MIMAT0017992	INSR	3643	XM_005259554	1	1	0	1	3
hsa-miR-3614-5p	MIMAT0017992	INSR	3643	XM_005259553	1	1	0	1	3
hsa-miR-3614-5p	MIMAT0017992	INSR	3643	NM_001079817	1	1	0	1	3
hsa-miR-3614-5p	MIMAT0017992	INSR	3643	XM_005259552	1	1	0	1	3
hsa-miR-3614-5p	MIMAT0017992	IRF1	3659	NM_002198	1	1	0	1	3
hsa-miR-3614-5p	MIMAT0017992	ITGAV	3685	NM_001144999	1	1	0	1	3
hsa-miR-3614-5p	MIMAT0017992	ITGAV	3685	NM_001145000	1	1	0	1	3
hsa-miR-3614-5p	MIMAT0017992	ITGAV	3685	NM_002210	1	1	0	1	3
hsa-miR-3614-5p	MIMAT0017992	KCNJ8	3764	XM_005253358	1	1	0	1	3
hsa-miR-3614-5p	MIMAT0017992	KCNJ12	3768	XM_005256625	1	1	0	1	3
hsa-miR-3614-5p	MIMAT0017992	KCNJ12	3768	XM_005276921	1	1	0	1	3
hsa-miR-3614-5p	MIMAT0017992	KCNJ13	3769	NM_001172416	1	1	0	1	3
hsa-miR-3614-5p	MIMAT0017992	KLK2	3817	NM_001256080	1	1	0	1	3
hsa-miR-3614-5p	MIMAT0017992	KLK2	3817	NM_005551	1	1	0	1	3
hsa-miR-3614-5p	MIMAT0017992	TNPO1	3842	NM_002270	0	1	1	1	3
hsa-miR-3614-5p	MIMAT0017992	KRT5	3852	NM_000424	0	1	1	1	3
hsa-miR-3614-5p	MIMAT0017992	KRT15	3866	XM_005257345	1	1	0	1	3
hsa-miR-3614-5p	MIMAT0017992	KRT15	3866	XM_005257348	1	1	0	1	3
hsa-miR-3614-5p	MIMAT0017992	KRT15	3866	XM_005257346	1	1	0	1	3
hsa-miR-3614-5p	MIMAT0017992	KRT15	3866	XM_005257347	1	1	0	1	3
hsa-miR-3614-5p	MIMAT0017992	KRT15	3866	NM_002275	1	1	0	1	3
hsa-miR-3614-5p	MIMAT0017992	L1CAM	3897	NM_001143963	1	1	0	1	3
hsa-miR-3614-5p	MIMAT0017992	L1CAM	3897	NM_024003	1	1	0	1	3
hsa-miR-3614-5p	MIMAT0017992	L1CAM	3897	NM_000425	1	1	0	1	3
hsa-miR-3614-5p	MIMAT0017992	LASP1	3927	NM_001271608	1	1	0	1	3
hsa-miR-3614-5p	MIMAT0017992	LDHA	3939	NM_001165415	1	1	0	1	3
hsa-miR-3614-5p	MIMAT0017992	LDHA	3939	NM_001135239	1	1	0	1	3
hsa-miR-3614-5p	MIMAT0017992	LDHA	3939	NM_001165416	1	1	0	1	3
hsa-miR-3614-5p	MIMAT0017992	LDHA	3939	NM_005566	1	1	0	1	3
hsa-miR-3614-5p	MIMAT0017992	LETM1	3954	NM_012318	0	1	1	1	3
hsa-miR-3614-5p	MIMAT0017992	LMNA	4000	NM_001257374	1	1	0	1	3
hsa-miR-3614-5p	MIMAT0017992	LMNA	4000	NM_170708	1	1	0	1	3
hsa-miR-3614-5p	MIMAT0017992	LMO2	4005	NM_001142315	1	1	0	1	3
hsa-miR-3614-5p	MIMAT0017992	LMO2	4005	XM_005252920	1	1	0	1	3
hsa-miR-3614-5p	MIMAT0017992	LMO2	4005	NM_001142316	1	1	0	1	3
hsa-miR-3614-5p	MIMAT0017992	LMO2	4005	XM_005252921	1	1	0	1	3
hsa-miR-3614-5p	MIMAT0017992	LSAMP	4045	NM_002338	1	1	0	1	3
hsa-miR-3614-5p	MIMAT0017992	LSP1	4046	XM_005252927	1	1	0	1	3
hsa-miR-3614-5p	MIMAT0017992	LSP1	4046	XM_005252924	1	1	0	1	3
hsa-miR-3614-5p	MIMAT0017992	LSP1	4046	NM_001013255	1	1	0	1	3
hsa-miR-3614-5p	MIMAT0017992	LSP1	4046	XM_005252926	1	1	0	1	3
hsa-miR-3614-5p	MIMAT0017992	LSP1	4046	NM_002339	1	1	0	1	3
hsa-miR-3614-5p	MIMAT0017992	LSP1	4046	NM_001013253	1	1	0	1	3
hsa-miR-3614-5p	MIMAT0017992	LSP1	4046	XM_005252925	1	1	0	1	3
hsa-miR-3614-5p	MIMAT0017992	LSP1	4046	NM_001242932	1	1	0	1	3
hsa-miR-3614-5p	MIMAT0017992	LY6E	4061	XM_005250918	1	1	0	1	3
hsa-miR-3614-5p	MIMAT0017992	LY6E	4061	NM_001127213	1	1	0	1	3
hsa-miR-3614-5p	MIMAT0017992	LY6E	4061	NM_002346	1	1	0	1	3
hsa-miR-3614-5p	MIMAT0017992	LY6E	4061	XM_005250917	1	1	0	1	3
hsa-miR-3614-5p	MIMAT0017992	LYL1	4066	XM_005259912	1	1	0	1	3
hsa-miR-3614-5p	MIMAT0017992	MXD1	4084	NM_001202514	1	1	0	1	3
hsa-miR-3614-5p	MIMAT0017992	MXD1	4084	NM_001202513	1	1	0	1	3
hsa-miR-3614-5p	MIMAT0017992	SMAD2	4087	NM_001003652	0	1	1	1	3
hsa-miR-3614-5p	MIMAT0017992	SMAD3	4088	NM_001145104	1	1	0	1	3
hsa-miR-3614-5p	MIMAT0017992	SMAD3	4088	NM_001145103	1	1	0	1	3
hsa-miR-3614-5p	MIMAT0017992	SMAD3	4088	NM_001145102	1	1	0	1	3
hsa-miR-3614-5p	MIMAT0017992	SMAD3	4088	NM_005902	1	1	0	1	3
hsa-miR-3614-5p	MIMAT0017992	MAFG	4097	NM_002359	1	1	0	1	3
hsa-miR-3614-5p	MIMAT0017992	MAP4	4134	NM_030885	1	1	0	1	3
hsa-miR-3614-5p	MIMAT0017992	MAP4	4134	XM_005265160	1	1	0	1	3
hsa-miR-3614-5p	MIMAT0017992	MAP4	4134	NM_001134364	1	1	0	1	3
hsa-miR-3614-5p	MIMAT0017992	MAP4	4134	NM_002375	1	1	0	1	3
hsa-miR-3614-5p	MIMAT0017992	MAP4	4134	XM_005265145	1	1	0	1	3
hsa-miR-3614-5p	MIMAT0017992	MAP4	4134	XM_005265151	1	1	0	1	3
hsa-miR-3614-5p	MIMAT0017992	MATN3	4148	XM_005262615	1	1	0	1	3
hsa-miR-3614-5p	MIMAT0017992	MCL1	4170	NM_001197320	1	1	0	1	3
hsa-miR-3614-5p	MIMAT0017992	MCL1	4170	NM_182763	1	1	0	1	3
hsa-miR-3614-5p	MIMAT0017992	MECP2	4204	XM_005274681	1	1	0	1	3
hsa-miR-3614-5p	MIMAT0017992	MECP2	4204	XM_005277851	1	1	0	1	3
hsa-miR-3614-5p	MIMAT0017992	MECP2	4204	NM_004992	1	1	0	1	3
hsa-miR-3614-5p	MIMAT0017992	MECP2	4204	XM_005274682	1	1	0	1	3
hsa-miR-3614-5p	MIMAT0017992	MECP2	4204	XM_005277852	1	1	0	1	3
hsa-miR-3614-5p	MIMAT0017992	MEF2D	4209	XM_005245170	1	1	0	1	3
hsa-miR-3614-5p	MIMAT0017992	MEF2D	4209	NM_001271629	1	1	0	1	3
hsa-miR-3614-5p	MIMAT0017992	MEF2D	4209	XM_005245173	1	1	0	1	3
hsa-miR-3614-5p	MIMAT0017992	MEF2D	4209	XM_005245172	1	1	0	1	3
hsa-miR-3614-5p	MIMAT0017992	MEF2D	4209	XM_005245171	1	1	0	1	3
hsa-miR-3614-5p	MIMAT0017992	MEF2D	4209	XM_005245169	1	1	0	1	3
hsa-miR-3614-5p	MIMAT0017992	MFAP3	4238	NM_001135037	1	1	0	1	3
hsa-miR-3614-5p	MIMAT0017992	MFAP3	4238	NM_005927	1	1	0	1	3
hsa-miR-3614-5p	MIMAT0017992	MFAP3	4238	XM_005268450	1	1	0	1	3
hsa-miR-3614-5p	MIMAT0017992	MFAP3	4238	XM_005268451	1	1	0	1	3
hsa-miR-3614-5p	MIMAT0017992	MGMT	4255	NM_002412	1	1	0	1	3
hsa-miR-3614-5p	MIMAT0017992	ATXN3	4287	NM_001164782	1	1	0	1	3
hsa-miR-3614-5p	MIMAT0017992	ATXN3	4287	NM_001164777	1	1	0	1	3
hsa-miR-3614-5p	MIMAT0017992	ATXN3	4287	NM_001164774	1	1	0	1	3
hsa-miR-3614-5p	MIMAT0017992	ATXN3	4287	NM_001164776	1	1	0	1	3
hsa-miR-3614-5p	MIMAT0017992	ATXN3	4287	NM_001164778	1	1	0	1	3
hsa-miR-3614-5p	MIMAT0017992	ATXN3	4287	NM_001164779	1	1	0	1	3
hsa-miR-3614-5p	MIMAT0017992	ATXN3	4287	NM_001164780	1	1	0	1	3
hsa-miR-3614-5p	MIMAT0017992	ATXN3	4287	NM_001164781	1	1	0	1	3
hsa-miR-3614-5p	MIMAT0017992	ATXN3	4287	NM_030660	1	1	0	1	3
hsa-miR-3614-5p	MIMAT0017992	ATXN3	4287	NM_001127697	1	1	0	1	3
hsa-miR-3614-5p	MIMAT0017992	ATXN3	4287	NM_001127696	1	1	0	1	3
hsa-miR-3614-5p	MIMAT0017992	MKI67	4288	NM_001145966	1	1	0	1	3
hsa-miR-3614-5p	MIMAT0017992	MKI67	4288	XM_005252683	1	1	0	1	3
hsa-miR-3614-5p	MIMAT0017992	MKLN1	4289	XM_005250356	1	1	0	1	3
hsa-miR-3614-5p	MIMAT0017992	MKLN1	4289	XM_005250355	1	1	0	1	3
hsa-miR-3614-5p	MIMAT0017992	MKLN1	4289	NM_013255	1	1	0	1	3
hsa-miR-3614-5p	MIMAT0017992	MAP3K9	4293	XM_005267685	1	1	0	1	3
hsa-miR-3614-5p	MIMAT0017992	MAP3K9	4293	XM_005267683	1	1	0	1	3
hsa-miR-3614-5p	MIMAT0017992	MLN	4295	NM_001184698	1	1	0	1	3
hsa-miR-3614-5p	MIMAT0017992	MLN	4295	NM_001040109	1	1	0	1	3
hsa-miR-3614-5p	MIMAT0017992	MLLT6	4302	XM_005257381	1	1	0	1	3
hsa-miR-3614-5p	MIMAT0017992	MLLT6	4302	XM_005257380	1	1	0	1	3
hsa-miR-3614-5p	MIMAT0017992	MLLT6	4302	NM_005937	1	1	0	1	3
hsa-miR-3614-5p	MIMAT0017992	ALDH6A1	4329	NM_001278593	1	1	0	1	3
hsa-miR-3614-5p	MIMAT0017992	ALDH6A1	4329	NM_005589	1	1	0	1	3
hsa-miR-3614-5p	MIMAT0017992	MPP2	4355	NM_001278376	1	1	0	1	3
hsa-miR-3614-5p	MIMAT0017992	MPP2	4355	NM_001278371	1	1	0	1	3
hsa-miR-3614-5p	MIMAT0017992	MPP2	4355	NM_001278370	1	1	0	1	3
hsa-miR-3614-5p	MIMAT0017992	MPP2	4355	NM_001278375	1	1	0	1	3
hsa-miR-3614-5p	MIMAT0017992	MPP2	4355	NM_001278374	1	1	0	1	3
hsa-miR-3614-5p	MIMAT0017992	MPP2	4355	NM_001278373	1	1	0	1	3
hsa-miR-3614-5p	MIMAT0017992	MPP2	4355	NM_005374	1	1	0	1	3
hsa-miR-3614-5p	MIMAT0017992	MPP2	4355	NM_001278372	1	1	0	1	3
hsa-miR-3614-5p	MIMAT0017992	MPST	4357	NM_021126	1	1	0	1	3
hsa-miR-3614-5p	MIMAT0017992	MPST	4357	NM_001013436	1	1	0	1	3
hsa-miR-3614-5p	MIMAT0017992	MPST	4357	XM_005261610	1	1	0	1	3
hsa-miR-3614-5p	MIMAT0017992	CITED1	4435	NM_004143	1	1	0	1	3
hsa-miR-3614-5p	MIMAT0017992	CITED1	4435	XM_005262268	1	1	0	1	3
hsa-miR-3614-5p	MIMAT0017992	CITED1	4435	XM_005262267	1	1	0	1	3
hsa-miR-3614-5p	MIMAT0017992	CITED1	4435	NM_001144887	1	1	0	1	3
hsa-miR-3614-5p	MIMAT0017992	CITED1	4435	XM_005262266	1	1	0	1	3
hsa-miR-3614-5p	MIMAT0017992	CITED1	4435	NM_001144886	1	1	0	1	3
hsa-miR-3614-5p	MIMAT0017992	CITED1	4435	NM_001144885	1	1	0	1	3
hsa-miR-3614-5p	MIMAT0017992	MSR1	4481	NM_138715	1	1	0	1	3
hsa-miR-3614-5p	MIMAT0017992	MSR1	4481	NM_138716	1	1	0	1	3
hsa-miR-3614-5p	MIMAT0017992	MSR1	4481	XM_005273506	1	1	0	1	3
hsa-miR-3614-5p	MIMAT0017992	MUC6	4588	NM_005961	1	1	0	1	3
hsa-miR-3614-5p	MIMAT0017992	MUSK	4593	XM_005251994	1	1	0	1	3
hsa-miR-3614-5p	MIMAT0017992	MUSK	4593	XM_005251996	1	1	0	1	3
hsa-miR-3614-5p	MIMAT0017992	MUSK	4593	XM_005251995	1	1	0	1	3
hsa-miR-3614-5p	MIMAT0017992	MVD	4597	NM_002461	1	1	0	1	3
hsa-miR-3614-5p	MIMAT0017992	MYB	4602	NM_001161657	1	1	0	1	3
hsa-miR-3614-5p	MIMAT0017992	MYB	4602	NM_001161659	1	1	0	1	3
hsa-miR-3614-5p	MIMAT0017992	MYB	4602	NM_001161660	1	1	0	1	3
hsa-miR-3614-5p	MIMAT0017992	MYB	4602	NM_001130172	1	1	0	1	3
hsa-miR-3614-5p	MIMAT0017992	MYB	4602	NM_005375	1	1	0	1	3
hsa-miR-3614-5p	MIMAT0017992	MYB	4602	XM_005267001	1	1	0	1	3
hsa-miR-3614-5p	MIMAT0017992	MYB	4602	NM_001161658	1	1	0	1	3
hsa-miR-3614-5p	MIMAT0017992	MYB	4602	NM_001161656	1	1	0	1	3
hsa-miR-3614-5p	MIMAT0017992	MYBPC1	4604	NM_001254723	1	1	0	1	3
hsa-miR-3614-5p	MIMAT0017992	MYBPC1	4604	XM_005268876	1	1	0	1	3
hsa-miR-3614-5p	MIMAT0017992	MYBPC1	4604	NM_001254722	1	1	0	1	3
hsa-miR-3614-5p	MIMAT0017992	MYBPC1	4604	XM_005268875	1	1	0	1	3
hsa-miR-3614-5p	MIMAT0017992	MYBPC1	4604	NM_206821	1	1	0	1	3
hsa-miR-3614-5p	MIMAT0017992	MYBPC1	4604	NM_001254721	1	1	0	1	3
hsa-miR-3614-5p	MIMAT0017992	MYBPC1	4604	NM_001254720	1	1	0	1	3
hsa-miR-3614-5p	MIMAT0017992	MYBPC1	4604	NM_206820	1	1	0	1	3
hsa-miR-3614-5p	MIMAT0017992	MYBPC1	4604	NM_001254719	1	1	0	1	3
hsa-miR-3614-5p	MIMAT0017992	MYBPC1	4604	NM_001254718	1	1	0	1	3
hsa-miR-3614-5p	MIMAT0017992	MYBPC1	4604	NM_206819	1	1	0	1	3
hsa-miR-3614-5p	MIMAT0017992	MYCL	4610	XM_005270887	1	1	0	1	3
hsa-miR-3614-5p	MIMAT0017992	MYCL	4610	NM_001033082	1	1	0	1	3
hsa-miR-3614-5p	MIMAT0017992	MYO5A	4644	XM_005254402	1	1	0	1	3
hsa-miR-3614-5p	MIMAT0017992	MYO5A	4644	XM_005254401	1	1	0	1	3
hsa-miR-3614-5p	MIMAT0017992	MYO5A	4644	XM_005254400	1	1	0	1	3
hsa-miR-3614-5p	MIMAT0017992	MYO5A	4644	XM_005254398	1	1	0	1	3
hsa-miR-3614-5p	MIMAT0017992	MYO5A	4644	XM_005254399	1	1	0	1	3
hsa-miR-3614-5p	MIMAT0017992	MYO5A	4644	XM_005254397	1	1	0	1	3
hsa-miR-3614-5p	MIMAT0017992	MYO5A	4644	NM_001142495	1	1	0	1	3
hsa-miR-3614-5p	MIMAT0017992	MYO5B	4645	NM_001080467	1	1	0	1	3
hsa-miR-3614-5p	MIMAT0017992	MYO5B	4645	XM_005258276	1	1	0	1	3
hsa-miR-3614-5p	MIMAT0017992	MYO9B	4650	XM_005259915	1	1	0	1	3
hsa-miR-3614-5p	MIMAT0017992	MYO9B	4650	NM_004145	1	1	0	1	3
hsa-miR-3614-5p	MIMAT0017992	MYOG	4656	NM_002479	1	1	0	1	3
hsa-miR-3614-5p	MIMAT0017992	NAIP	4671	XM_005276801	1	1	0	1	3
hsa-miR-3614-5p	MIMAT0017992	NBN	4683	XM_005250923	1	1	0	1	3
hsa-miR-3614-5p	MIMAT0017992	NEDD9	4739	NM_001271033	1	1	0	1	3
hsa-miR-3614-5p	MIMAT0017992	NEDD9	4739	NM_006403	1	1	0	1	3
hsa-miR-3614-5p	MIMAT0017992	NEFH	4744	XM_005261619	1	1	0	1	3
hsa-miR-3614-5p	MIMAT0017992	NFATC2	4773	NM_001258295	1	1	0	1	3
hsa-miR-3614-5p	MIMAT0017992	NFATC2	4773	NM_001258297	1	1	0	1	3
hsa-miR-3614-5p	MIMAT0017992	NFATC2	4773	NM_001258294	1	1	0	1	3
hsa-miR-3614-5p	MIMAT0017992	NFATC2	4773	NM_001258296	1	1	0	1	3
hsa-miR-3614-5p	MIMAT0017992	NFATC2	4773	NM_001258292	1	1	0	1	3
hsa-miR-3614-5p	MIMAT0017992	NFATC2	4773	XM_005260413	1	1	0	1	3
hsa-miR-3614-5p	MIMAT0017992	NFATC2	4773	NM_173091	1	1	0	1	3
hsa-miR-3614-5p	MIMAT0017992	NFATC2	4773	NM_001136021	1	1	0	1	3
hsa-miR-3614-5p	MIMAT0017992	NFIB	4781	NM_001190738	1	1	0	1	3
hsa-miR-3614-5p	MIMAT0017992	NFIB	4781	NM_005596	1	1	0	1	3
hsa-miR-3614-5p	MIMAT0017992	NFIB	4781	NM_001190737	1	1	0	1	3
hsa-miR-3614-5p	MIMAT0017992	NFIX	4784	XM_005259922	1	1	0	1	3
hsa-miR-3614-5p	MIMAT0017992	NFIX	4784	XM_005259923	1	1	0	1	3
hsa-miR-3614-5p	MIMAT0017992	NFIX	4784	XM_005259921	1	1	0	1	3
hsa-miR-3614-5p	MIMAT0017992	NFIX	4784	XM_005259919	1	1	0	1	3
hsa-miR-3614-5p	MIMAT0017992	NFIX	4784	XM_005259920	1	1	0	1	3
hsa-miR-3614-5p	MIMAT0017992	NFIX	4784	XM_005259917	1	1	0	1	3
hsa-miR-3614-5p	MIMAT0017992	NFIX	4784	XM_005259918	1	1	0	1	3
hsa-miR-3614-5p	MIMAT0017992	NFIX	4784	NM_001271044	1	1	0	1	3
hsa-miR-3614-5p	MIMAT0017992	NFIX	4784	NM_002501	1	1	0	1	3
hsa-miR-3614-5p	MIMAT0017992	NHP2L1	4809	NM_001003796	1	1	0	1	3
hsa-miR-3614-5p	MIMAT0017992	NHP2L1	4809	NM_005008	1	1	0	1	3
hsa-miR-3614-5p	MIMAT0017992	NKTR	4820	XM_005265176	1	1	0	1	3
hsa-miR-3614-5p	MIMAT0017992	NKTR	4820	XM_005265175	1	1	0	1	3
hsa-miR-3614-5p	MIMAT0017992	NKTR	4820	XM_005265173	1	1	0	1	3
hsa-miR-3614-5p	MIMAT0017992	NKTR	4820	NM_005385	1	1	0	1	3
hsa-miR-3614-5p	MIMAT0017992	NKTR	4820	XM_005265174	1	1	0	1	3
hsa-miR-3614-5p	MIMAT0017992	NMT1	4836	NM_021079	1	1	0	1	3
hsa-miR-3614-5p	MIMAT0017992	NOS1	4842	NM_001204214	1	1	0	1	3
hsa-miR-3614-5p	MIMAT0017992	NOS1	4842	NM_001204213	1	1	0	1	3
hsa-miR-3614-5p	MIMAT0017992	NOS1	4842	NM_000620	1	1	0	1	3
hsa-miR-3614-5p	MIMAT0017992	CNOT2	4848	NM_001199303	1	1	0	1	3
hsa-miR-3614-5p	MIMAT0017992	CNOT2	4848	NM_001199302	1	1	0	1	3
hsa-miR-3614-5p	MIMAT0017992	CNOT2	4848	NM_014515	1	1	0	1	3
hsa-miR-3614-5p	MIMAT0017992	NPR3	4883	NM_001204376	1	1	0	1	3
hsa-miR-3614-5p	MIMAT0017992	NPR3	4883	NM_000908	1	1	0	1	3
hsa-miR-3614-5p	MIMAT0017992	NPTX2	4885	NM_002523	0	1	1	1	3
hsa-miR-3614-5p	MIMAT0017992	NRGN	4900	NM_006176	1	1	0	1	3
hsa-miR-3614-5p	MIMAT0017992	NTRK2	4915	NM_001018064	1	1	0	1	3
hsa-miR-3614-5p	MIMAT0017992	NTRK2	4915	NM_006180	1	1	0	1	3
hsa-miR-3614-5p	MIMAT0017992	NTRK2	4915	NM_001018066	1	1	0	1	3
hsa-miR-3614-5p	MIMAT0017992	NTRK2	4915	NM_001018065	1	1	0	1	3
hsa-miR-3614-5p	MIMAT0017992	NTRK2	4915	XM_005252006	1	1	0	1	3
hsa-miR-3614-5p	MIMAT0017992	NTRK2	4915	XM_005252004	1	1	0	1	3
hsa-miR-3614-5p	MIMAT0017992	NTRK2	4915	XM_005252003	1	1	0	1	3
hsa-miR-3614-5p	MIMAT0017992	ROR1	4919	NM_001083592	1	1	0	1	3
hsa-miR-3614-5p	MIMAT0017992	DDR2	4921	XM_005245223	1	1	0	1	3
hsa-miR-3614-5p	MIMAT0017992	DDR2	4921	XM_005245220	1	1	0	1	3
hsa-miR-3614-5p	MIMAT0017992	NUCB2	4925	XM_005252944	1	1	0	1	3
hsa-miR-3614-5p	MIMAT0017992	NUCB2	4925	XM_005252941	1	1	0	1	3
hsa-miR-3614-5p	MIMAT0017992	NUCB2	4925	XM_005252946	1	1	0	1	3
hsa-miR-3614-5p	MIMAT0017992	NUCB2	4925	XM_005252943	1	1	0	1	3
hsa-miR-3614-5p	MIMAT0017992	NUCB2	4925	XM_005252942	1	1	0	1	3
hsa-miR-3614-5p	MIMAT0017992	NUCB2	4925	XM_005252947	1	1	0	1	3
hsa-miR-3614-5p	MIMAT0017992	NUCB2	4925	XM_005252948	1	1	0	1	3
hsa-miR-3614-5p	MIMAT0017992	OAS3	4940	XM_005253889	1	1	0	1	3
hsa-miR-3614-5p	MIMAT0017992	OPCML	4978	XM_005271579	1	1	0	1	3
hsa-miR-3614-5p	MIMAT0017992	OPCML	4978	XM_005271578	1	1	0	1	3
hsa-miR-3614-5p	MIMAT0017992	OPCML	4978	NM_002545	1	1	0	1	3
hsa-miR-3614-5p	MIMAT0017992	OPCML	4978	XM_005271577	1	1	0	1	3
hsa-miR-3614-5p	MIMAT0017992	OPCML	4978	XM_005271576	1	1	0	1	3
hsa-miR-3614-5p	MIMAT0017992	OPCML	4978	XM_005271573	1	1	0	1	3
hsa-miR-3614-5p	MIMAT0017992	OPCML	4978	NM_001012393	1	1	0	1	3
hsa-miR-3614-5p	MIMAT0017992	OPCML	4978	XM_005271574	1	1	0	1	3
hsa-miR-3614-5p	MIMAT0017992	OPHN1	4983	XM_005262270	1	1	0	1	3
hsa-miR-3614-5p	MIMAT0017992	ORC4	5000	NM_001190879	1	1	0	1	3
hsa-miR-3614-5p	MIMAT0017992	ORC4	5000	NM_001190881	1	1	0	1	3
hsa-miR-3614-5p	MIMAT0017992	ORC4	5000	NM_001190882	1	1	0	1	3
hsa-miR-3614-5p	MIMAT0017992	ORC4	5000	NM_002552	1	1	0	1	3
hsa-miR-3614-5p	MIMAT0017992	ORC4	5000	NM_181742	1	1	0	1	3
hsa-miR-3614-5p	MIMAT0017992	ORC4	5000	NM_181741	1	1	0	1	3
hsa-miR-3614-5p	MIMAT0017992	OXA1L	5018	XM_005267714	1	1	0	1	3
hsa-miR-3614-5p	MIMAT0017992	OXA1L	5018	NM_005015	1	1	0	1	3
hsa-miR-3614-5p	MIMAT0017992	P2RX7	5027	NM_002562	1	1	0	1	3
hsa-miR-3614-5p	MIMAT0017992	P2RY2	5029	NM_176072	1	1	0	1	3
hsa-miR-3614-5p	MIMAT0017992	P2RY2	5029	NM_002564	1	1	0	1	3
hsa-miR-3614-5p	MIMAT0017992	P2RY2	5029	NM_176071	1	1	0	1	3
hsa-miR-3614-5p	MIMAT0017992	P2RY11	5032	NM_002566	1	1	0	1	3
hsa-miR-3614-5p	MIMAT0017992	FURIN	5045	NM_002569	1	1	0	1	3
hsa-miR-3614-5p	MIMAT0017992	FURIN	5045	XM_005254931	1	1	0	1	3
hsa-miR-3614-5p	MIMAT0017992	PAX5	5079	NM_001280551	1	1	0	1	3
hsa-miR-3614-5p	MIMAT0017992	PAX5	5079	NM_001280550	1	1	0	1	3
hsa-miR-3614-5p	MIMAT0017992	PAX5	5079	NM_001280555	1	1	0	1	3
hsa-miR-3614-5p	MIMAT0017992	PAX5	5079	NM_001280549	1	1	0	1	3
hsa-miR-3614-5p	MIMAT0017992	PAX5	5079	NM_001280553	1	1	0	1	3
hsa-miR-3614-5p	MIMAT0017992	PAX5	5079	NM_001280552	1	1	0	1	3
hsa-miR-3614-5p	MIMAT0017992	PAX5	5079	NM_001280556	1	1	0	1	3
hsa-miR-3614-5p	MIMAT0017992	PAX5	5079	NM_001280554	1	1	0	1	3
hsa-miR-3614-5p	MIMAT0017992	PAX5	5079	NM_001280547	1	1	0	1	3
hsa-miR-3614-5p	MIMAT0017992	PAX5	5079	NM_001280548	1	1	0	1	3
hsa-miR-3614-5p	MIMAT0017992	PBX1	5087	NM_001204963	1	1	0	1	3
hsa-miR-3614-5p	MIMAT0017992	PBX1	5087	XM_005245230	1	1	0	1	3
hsa-miR-3614-5p	MIMAT0017992	PBX1	5087	XM_005245229	1	1	0	1	3
hsa-miR-3614-5p	MIMAT0017992	PBX1	5087	NM_001204961	1	1	0	1	3
hsa-miR-3614-5p	MIMAT0017992	PBX1	5087	NM_002585	1	1	0	1	3
hsa-miR-3614-5p	MIMAT0017992	PCBP2	5094	NM_001128914	1	1	0	1	3
hsa-miR-3614-5p	MIMAT0017992	PCBP2	5094	NM_001098620	1	1	0	1	3
hsa-miR-3614-5p	MIMAT0017992	PCBP2	5094	NM_001128913	1	1	0	1	3
hsa-miR-3614-5p	MIMAT0017992	PCBP2	5094	NM_001128912	1	1	0	1	3
hsa-miR-3614-5p	MIMAT0017992	PCBP2	5094	NM_031989	1	1	0	1	3
hsa-miR-3614-5p	MIMAT0017992	PCBP2	5094	NM_001128911	1	1	0	1	3
hsa-miR-3614-5p	MIMAT0017992	PCDH1	5097	XM_005268456	1	1	0	1	3
hsa-miR-3614-5p	MIMAT0017992	PCDH1	5097	XM_005268455	1	1	0	1	3
hsa-miR-3614-5p	MIMAT0017992	PCDH1	5097	XM_005268453	1	1	0	1	3
hsa-miR-3614-5p	MIMAT0017992	PCDH1	5097	NM_032420	1	1	0	1	3
hsa-miR-3614-5p	MIMAT0017992	PCYT1A	5130	XM_005269342	1	1	0	1	3
hsa-miR-3614-5p	MIMAT0017992	PDE7A	5150	NM_002603	1	1	0	1	3
hsa-miR-3614-5p	MIMAT0017992	PDGFB	5155	NM_033016	1	1	0	1	3
hsa-miR-3614-5p	MIMAT0017992	PDK2	5164	XM_005257446	1	1	0	1	3
hsa-miR-3614-5p	MIMAT0017992	PDK2	5164	NM_001199899	1	1	0	1	3
hsa-miR-3614-5p	MIMAT0017992	PDK2	5164	NM_002611	1	1	0	1	3
hsa-miR-3614-5p	MIMAT0017992	PECAM1	5175	NM_000442	1	1	0	1	3
hsa-miR-3614-5p	MIMAT0017992	PENK	5179	NM_001135690	1	1	0	1	3
hsa-miR-3614-5p	MIMAT0017992	PENK	5179	NM_006211	1	1	0	1	3
hsa-miR-3614-5p	MIMAT0017992	PFKFB1	5207	XM_005262014	1	1	0	1	3
hsa-miR-3614-5p	MIMAT0017992	PFKFB1	5207	XM_005262015	1	1	0	1	3
hsa-miR-3614-5p	MIMAT0017992	CDK14	5218	XM_005250440	1	1	0	1	3
hsa-miR-3614-5p	MIMAT0017992	CDK14	5218	XM_005250438	1	1	0	1	3
hsa-miR-3614-5p	MIMAT0017992	CDK14	5218	XM_005250435	1	1	0	1	3
hsa-miR-3614-5p	MIMAT0017992	CDK14	5218	XM_005250436	1	1	0	1	3
hsa-miR-3614-5p	MIMAT0017992	CDK14	5218	NM_012395	1	1	0	1	3
hsa-miR-3614-5p	MIMAT0017992	CDK14	5218	XM_005250437	1	1	0	1	3
hsa-miR-3614-5p	MIMAT0017992	CDK14	5218	XM_005250434	1	1	0	1	3
hsa-miR-3614-5p	MIMAT0017992	PGAM1	5223	NM_002629	1	1	0	1	3
hsa-miR-3614-5p	MIMAT0017992	PGGT1B	5229	NM_005023	1	1	0	1	3
hsa-miR-3614-5p	MIMAT0017992	PGGT1B	5229	XM_005272021	1	1	0	1	3
hsa-miR-3614-5p	MIMAT0017992	PGR	5241	NM_001271162	1	1	0	1	3
hsa-miR-3614-5p	MIMAT0017992	PGR	5241	NM_001271161	1	1	0	1	3
hsa-miR-3614-5p	MIMAT0017992	PGR	5241	NM_001202474	1	1	0	1	3
hsa-miR-3614-5p	MIMAT0017992	PHB	5245	NM_001281497	1	1	0	1	3
hsa-miR-3614-5p	MIMAT0017992	PHB	5245	NM_002634	1	1	0	1	3
hsa-miR-3614-5p	MIMAT0017992	PHB	5245	NM_001281496	1	1	0	1	3
hsa-miR-3614-5p	MIMAT0017992	SERPINB6	5269	NM_001271822	1	1	0	1	3
hsa-miR-3614-5p	MIMAT0017992	SERPINB6	5269	NM_001271825	1	1	0	1	3
hsa-miR-3614-5p	MIMAT0017992	SERPINB6	5269	NM_001271823	1	1	0	1	3
hsa-miR-3614-5p	MIMAT0017992	SERPINB6	5269	XM_005249182	1	1	0	1	3
hsa-miR-3614-5p	MIMAT0017992	SERPINB6	5269	NM_004568	1	1	0	1	3
hsa-miR-3614-5p	MIMAT0017992	SERPINB6	5269	NM_001271824	1	1	0	1	3
hsa-miR-3614-5p	MIMAT0017992	SERPINB6	5269	NM_001195291	1	1	0	1	3
hsa-miR-3614-5p	MIMAT0017992	SERPINB6	5269	XM_005249183	1	1	0	1	3
hsa-miR-3614-5p	MIMAT0017992	SERPINB9	5272	XM_005249184	1	1	0	1	3
hsa-miR-3614-5p	MIMAT0017992	PIK3CB	5291	NM_001256045	1	1	0	1	3
hsa-miR-3614-5p	MIMAT0017992	PIK3CB	5291	NM_006219	1	1	0	1	3
hsa-miR-3614-5p	MIMAT0017992	PIK3CB	5291	XM_005247531	1	1	0	1	3
hsa-miR-3614-5p	MIMAT0017992	PIK3CB	5291	XM_005247532	1	1	0	1	3
hsa-miR-3614-5p	MIMAT0017992	PIK3R1	5295	NM_001242466	1	1	0	1	3
hsa-miR-3614-5p	MIMAT0017992	PIK3R1	5295	NM_181504	1	1	0	1	3
hsa-miR-3614-5p	MIMAT0017992	PIK3R1	5295	NM_181524	1	1	0	1	3
hsa-miR-3614-5p	MIMAT0017992	PIK3R1	5295	XM_005248542	1	1	0	1	3
hsa-miR-3614-5p	MIMAT0017992	PITPNA	5306	XM_005256694	1	1	0	1	3
hsa-miR-3614-5p	MIMAT0017992	PLEC	5339	XM_005250983	1	1	0	1	3
hsa-miR-3614-5p	MIMAT0017992	PLEC	5339	XM_005276833	1	1	0	1	3
hsa-miR-3614-5p	MIMAT0017992	PLEC	5339	NM_201381	1	1	0	1	3
hsa-miR-3614-5p	MIMAT0017992	PLEC	5339	XM_005250982	1	1	0	1	3
hsa-miR-3614-5p	MIMAT0017992	PLEC	5339	XM_005276832	1	1	0	1	3
hsa-miR-3614-5p	MIMAT0017992	PLEC	5339	XM_005250984	1	1	0	1	3
hsa-miR-3614-5p	MIMAT0017992	PLEC	5339	XM_005276834	1	1	0	1	3
hsa-miR-3614-5p	MIMAT0017992	PLEC	5339	NM_201378	1	1	0	1	3
hsa-miR-3614-5p	MIMAT0017992	PLEC	5339	NM_201383	1	1	0	1	3
hsa-miR-3614-5p	MIMAT0017992	PLEC	5339	XM_005250981	1	1	0	1	3
hsa-miR-3614-5p	MIMAT0017992	PLEC	5339	XM_005276831	1	1	0	1	3
hsa-miR-3614-5p	MIMAT0017992	PLEC	5339	XM_005250978	1	1	0	1	3
hsa-miR-3614-5p	MIMAT0017992	PLEC	5339	XM_005276828	1	1	0	1	3
hsa-miR-3614-5p	MIMAT0017992	PLEC	5339	NM_201382	1	1	0	1	3
hsa-miR-3614-5p	MIMAT0017992	PLEC	5339	XM_005250979	1	1	0	1	3
hsa-miR-3614-5p	MIMAT0017992	PLEC	5339	XM_005276829	1	1	0	1	3
hsa-miR-3614-5p	MIMAT0017992	PLEC	5339	NM_201379	1	1	0	1	3
hsa-miR-3614-5p	MIMAT0017992	PLEC	5339	NM_201384	1	1	0	1	3
hsa-miR-3614-5p	MIMAT0017992	PLEC	5339	NM_000445	1	1	0	1	3
hsa-miR-3614-5p	MIMAT0017992	PLEC	5339	XM_005250980	1	1	0	1	3
hsa-miR-3614-5p	MIMAT0017992	PLEC	5339	XM_005276830	1	1	0	1	3
hsa-miR-3614-5p	MIMAT0017992	PLEC	5339	XM_005250977	1	1	0	1	3
hsa-miR-3614-5p	MIMAT0017992	PLEC	5339	XM_005276827	1	1	0	1	3
hsa-miR-3614-5p	MIMAT0017992	PLEC	5339	XM_005250976	1	1	0	1	3
hsa-miR-3614-5p	MIMAT0017992	PLEC	5339	XM_005276826	1	1	0	1	3
hsa-miR-3614-5p	MIMAT0017992	PLXNA2	5362	XM_005273165	1	1	0	1	3
hsa-miR-3614-5p	MIMAT0017992	PLXNA2	5362	XM_005273164	1	1	0	1	3
hsa-miR-3614-5p	MIMAT0017992	PML	5371	XM_005254462	1	1	0	1	3
hsa-miR-3614-5p	MIMAT0017992	PML	5371	XM_005254456	1	1	0	1	3
hsa-miR-3614-5p	MIMAT0017992	PML	5371	XM_005254452	1	1	0	1	3
hsa-miR-3614-5p	MIMAT0017992	PML	5371	NM_033244	1	1	0	1	3
hsa-miR-3614-5p	MIMAT0017992	PML	5371	XM_005254461	1	1	0	1	3
hsa-miR-3614-5p	MIMAT0017992	PML	5371	NM_033240	1	1	0	1	3
hsa-miR-3614-5p	MIMAT0017992	PMM2	5373	NM_000303	1	1	0	1	3
hsa-miR-3614-5p	MIMAT0017992	PMM2	5373	XM_005255374	1	1	0	1	3
hsa-miR-3614-5p	MIMAT0017992	PNN	5411	XM_005267768	1	1	0	1	3
hsa-miR-3614-5p	MIMAT0017992	PODXL	5420	NM_001018111	1	1	0	1	3
hsa-miR-3614-5p	MIMAT0017992	PODXL	5420	NM_005397	1	1	0	1	3
hsa-miR-3614-5p	MIMAT0017992	POU2F1	5451	NM_001198786	1	1	0	1	3
hsa-miR-3614-5p	MIMAT0017992	POU2F1	5451	NM_002697	1	1	0	1	3
hsa-miR-3614-5p	MIMAT0017992	PPARA	5465	XM_005261658	1	1	0	1	3
hsa-miR-3614-5p	MIMAT0017992	PPARA	5465	XM_005261657	1	1	0	1	3
hsa-miR-3614-5p	MIMAT0017992	PPARA	5465	XM_005261654	1	1	0	1	3
hsa-miR-3614-5p	MIMAT0017992	PPARA	5465	XM_005261653	1	1	0	1	3
hsa-miR-3614-5p	MIMAT0017992	PPARA	5465	XM_005261656	1	1	0	1	3
hsa-miR-3614-5p	MIMAT0017992	PPARA	5465	XM_005261655	1	1	0	1	3
hsa-miR-3614-5p	MIMAT0017992	PPARA	5465	NM_001001928	1	1	0	1	3
hsa-miR-3614-5p	MIMAT0017992	PPM1A	5494	NM_177952	1	1	0	1	3
hsa-miR-3614-5p	MIMAT0017992	PPM1A	5494	XM_005267779	1	1	0	1	3
hsa-miR-3614-5p	MIMAT0017992	PPM1A	5494	NM_021003	1	1	0	1	3
hsa-miR-3614-5p	MIMAT0017992	PPM1A	5494	XM_005267780	1	1	0	1	3
hsa-miR-3614-5p	MIMAT0017992	PPM1A	5494	XM_005267781	1	1	0	1	3
hsa-miR-3614-5p	MIMAT0017992	PPM1A	5494	XM_005267778	1	1	0	1	3
hsa-miR-3614-5p	MIMAT0017992	PPM1B	5495	NM_177969	1	1	0	1	3
hsa-miR-3614-5p	MIMAT0017992	PPM1B	5495	NM_002706	1	1	0	1	3
hsa-miR-3614-5p	MIMAT0017992	PPM1B	5495	NM_001033557	1	1	0	1	3
hsa-miR-3614-5p	MIMAT0017992	PPP2R3A	5523	NM_002718	1	1	0	1	3
hsa-miR-3614-5p	MIMAT0017992	PPP2R3A	5523	NM_001190447	1	1	0	1	3
hsa-miR-3614-5p	MIMAT0017992	PPP2R3A	5523	NM_181897	1	1	0	1	3
[truncated: 17,732 more rows]
