# Supplementary material for: MicroRNA profiling of human primary macrophages exposed to dengue virus identifies miRNA-3614-5p as antiviral and regulator of ADAR1 expression
Source: PLoS Negl Trop Dis. 2017 Oct 18;11(10):e0005981. doi: 10.1371/journal.pntd.0005981 (PMC5662241; doi:10.1371/journal.pntd.0005981)
Supplement: S2 Table — (XLSX) [file pntd.0005981.s009.xlsx]

## Sheet: Supp Table S2
		PEAKS 19 [2015-10-15 18:29]						PEAKS 18 [2015-10-15 18:06]
Protein_ID	Cover Map	Score	#Spec	#Pep	#Uniq	%Spec	%Cov	Score	#Spec	#Pep	#Uniq	%Spec	%Cov
Q86VI3|IQGA3_HUMAN	- +							155.54	12	6	3	3.05	4.78
Q9NZN8|CNOT2_HUMAN	- +							119.42	5	3	3	6.38	9.81
Q9P015|RM15_HUMAN	- +							68.33	2	2	2	4.35	9.12
P32189|GLPK_HUMAN	- +							96.09	3	3	2	6	5.9
Q9NXB9|ELOV2_HUMAN	- +							117.13	3	2	2	7.69	10.14
O95905|SGT1_HUMAN	- +							97.63	4	2	2	3.17	5.75
Q4G148|GXLT1_HUMAN	- +							97.76	6	3	3	6.25	8.18
Q9UPN6|SCAF8_HUMAN	- +							109.63	5	3	2	2.26	3.07
Q9H269|VPS16_HUMAN	- +							89.14	2	2	2	2	3.93
P78381|S35A2_HUMAN	- +							87.02	4	2	2	7.14	10.61
Q92625|ANS1A_HUMAN	- +							95.99	4	2	2	1.8	3.88
P17252|KPCA_HUMAN	- +							84.53	2	2	2	2.3	3.72
P17029|ZKSC1_HUMAN	- +							134.9	5	4	2	5.48	11.19
Q96HV5|TM41A_HUMAN	- +							112.56	6	2	2	8.7	10.61
P61966|AP1S1_HUMAN	- +							61.29	2	2	2	8.33	10.13
O15400|STX7_HUMAN	- +							115.78	4	3	3	9.38	14.56
Q9NZJ9|NUDT4_HUMAN	- +							117.86	6	2	2	8.7	16.11
Q9UBR2|CATZ_HUMAN	- +							100.18	2	2	2	7.14	12.87
Q96ST2|IWS1_HUMAN	- +							130.97	2	2	2	1.83	4.03
Q58FF6|H90B4_HUMAN	- +							278.29	68	9	2	14.52	11.88
Q9Y294|ASF1A_HUMAN	- +							98.71	3	2	2	15.38	12.75
Q6NTF9|RHBD2_HUMAN	- +							93.98	4	2	2	7.41	13.74
Q93100|KPBB_HUMAN	- +							85.96	4	3	3	2.56	4.76
P80365|DHI2_HUMAN	- +							89.32	4	2	2	5.26	8.89
O43772|MCAT_HUMAN	- +							76.02	3	2	2	6.25	7.31
Q9Y4X5|ARI1_HUMAN	- +							110.41	5	2	2	3.23	7
Q9Y4B6|VPRBP_HUMAN	- +							67.29	2	2	2	1.42	1.46
Q6UX04|CWC27_HUMAN	- +							92.77	3	3	3	3.7	14.19
Q6P587|FAHD1_HUMAN	- +							118.53	5	3	3	12	24.55
A6ZKI3|F127A_HUMAN	- +							85.82	2	2	2	14.29	18.58
Q9H6F5|CCD86_HUMAN	- +							75.83	4	3	3	4.41	11.67
P11233|RALA_HUMAN	- +							87.22	4	2	2	5.56	10.68
Q15648|MED1_HUMAN	- +							68.73	4	2	2	1.29	1.45
Q9H3K2|GHITM_HUMAN	- +							61.52	2	2	2	6.06	6.09
Q15014|MO4L2_HUMAN	- +							104.26	3	3	2	6.52	12.5
Q9NP72|RAB18_HUMAN	- +							79.77	2	2	2	7.41	11.65
Q8NFH3|NUP43_HUMAN	- +							87.77	4	3	2	12.5	6.05
Q9BWE0|REPI1_HUMAN	- +							100.19	2	2	2	2.47	4.76
Q9H0U3|MAGT1_HUMAN	- +							75.44	2	2	2	5.71	5.67
P02753|RET4_HUMAN	- +							153.4	5	4	4	14.81	24.38
Q9NZ32|ARP10_HUMAN	- +							82.57	4	2	2	4.65	7.19
Q86W92|LIPB1_HUMAN	- +							106.15	2	2	2	1.52	2.18
P80404|GABT_HUMAN	- +							98.23	3	2	2	3.51	5.4
Q96CM8|ACSF2_HUMAN	- +							113.82	5	2	2	3.03	7.97
Q8NI36|WDR36_HUMAN	- +							99.14	2	2	2	2.15	2.94
O43432|IF4G3_HUMAN	- +							209.68	34	8	2	4.4	5.55
Q12933|TRAF2_HUMAN	- +							84.39	3	2	2	3.28	5.19
Q9Y697|NFS1_HUMAN	- +							86.43	3	2	2	3.77	6.13
Q96FV9|THOC1_HUMAN	- +							85.91	5	3	3	3.95	6.39
Q5VW38|GP107_HUMAN	- +							71.81	3	2	2	3.33	3.67
P62158|CALM_HUMAN	- +							105.29	4	2	2	14.29	22.15
Q53SF7|COBL1_HUMAN	- +							83.53	2	2	2	1.57	1.83
Q86VM9|ZCH18_HUMAN	- +							127.55	5	3	3	1.68	5.56
Q6JQN1|ACD10_HUMAN	- +							129.79	3	2	2	1.74	4.15
Q9H008|LHPP_HUMAN	- +							113.6	4	2	2	7.69	12.22
Q9NRL3|STRN4_HUMAN	- +							123.76	4	3	2	4.05	4.38
Q8IVW6|ARI3B_HUMAN	- +							129.43	7	3	2	5	6.6
Q9H9J2|RM44_HUMAN	- +							94.17	5	2	2	4.76	7.23
Q9Y5A7|NUB1_HUMAN	- +							98.04	3	2	2	2.22	3.9
P49441|INPP_HUMAN	- +							89.74	3	2	2	4.88	5.01
P36873|PP1G_HUMAN	- +							322.76	49	13	2	36.11	49.23
Q9NPL8|TIDC1_HUMAN	- +							85.54	2	2	2	5.13	10.88
P09884|DPOLA_HUMAN	- +							73.53	3	2	2	1.06	1.23
Q9BTX1|NDC1_HUMAN	- +							138.82	4	2	2	3.85	4.6
Q9H2P0|ADNP_HUMAN	- +							119.76	5	3	3	2.34	4.45
Q9ULX6|AKP8L_HUMAN	- +							107.78	5	2	2	2.47	5.42
Q5T2W1|NHRF3_HUMAN	- +							88.23	5	2	2	3.12	5.01
Q9HAU5|RENT2_HUMAN	- +							139.11	5	4	4	2.08	4.01
Q9C0E2|XPO4_HUMAN	- +							128.11	3	3	3	3.3	4.78
Q15382|RHEB_HUMAN	- +							99.81	3	2	2	10	13.04
Q96PU5|NED4L_HUMAN	- +							128.31	6	4	2	3.81	5.85
P01111|RASN_HUMAN	- +							111.87	5	3	3	13.04	26.46
Q9UGP4|LIMD1_HUMAN	- +							76.09	3	2	2	3.64	4.14
Q9UDW1|QCR9_HUMAN	- +							85.54	2	2	2	22.22	38.1
Q86XI2|CNDG2_HUMAN	- +							112.83	4	3	3	2.21	4.81
Q86WA6|BPHL_HUMAN	- +							117.32	6	3	3	8.11	12.37
P04818|TYSY_HUMAN	- +							125.99	9	2	2	5.71	10.54
P62253|UB2G1_HUMAN	- +							165.54	5	3	3	14.29	28.82
P78362|SRPK2_HUMAN	- +							103.81	8	3	2	3.95	6.4
Q9BVQ7|SPA5L_HUMAN	- +							95.01	3	3	3	3.66	5.58
Q8NBF2|NHLC2_HUMAN	- +							90.69	6	3	3	4.55	8.54
P22307|NLTP_HUMAN	- +							87.18	3	2	2	3.51	3.84
Q9BZG1|RAB34_HUMAN	- +							124	3	3	3	8.82	15.44
Q9H9Q2|CSN7B_HUMAN	- +							112.72	7	2	2	6.67	11.74
P11802|CDK4_HUMAN	- +							105.63	5	3	2	9.38	11.88
Q3V6T2|GRDN_HUMAN	- +							106.98	5	4	4	1.39	3.1
Q9BZF9|UACA_HUMAN	- +							98.76	3	2	2	0.85	1.84
Q05086|UBE3A_HUMAN	- +							99.95	4	2	2	1.83	3.2
Q9UHQ4|BAP29_HUMAN	- +							107.29	4	3	3	7.32	10.37
Q7Z3K3|POGZ_HUMAN	- +							99.9	3	2	2	1.59	2.06
P49366|DHYS_HUMAN	- +							114.11	4	2	2	6.06	8.94
O94913|PCF11_HUMAN	- +							88.34	6	2	2	1	1.93
Q96AX1|VP33A_HUMAN	- +							129.36	4	3	3	4.23	7.89
A0JNW5|UH1BL_HUMAN	- +							118.93	5	3	3	1.97	3.76
Q8TER5|ARH40_HUMAN	- +							100.45	2	2	2	1.3	1.91
O75717|WDHD1_HUMAN	- +							86.22	3	2	2	1.69	2.66
O15488|GLYG2_HUMAN	- +							100.28	2	2	2	5.71	5.99
O15164|TIF1A_HUMAN	- +							91.45	2	2	2	1.9	2.48
Q5VTL8|PR38B_HUMAN	- +							112.27	2	2	2	1.36	4.95
Q9NT62|ATG3_HUMAN	- +							103.98	2	2	2	6.45	7.32
Q9Y570|PPME1_HUMAN	- +							99.52	2	2	2	4.76	5.7
Q9Y287|ITM2B_HUMAN	- +							97.42	5	2	2	6.9	14.29
P53814|SMTN_HUMAN	- +							95.15	2	2	2	1.61	2.29
P48200|IREB2_HUMAN	- +							107.55	3	3	3	3.12	3.84
P23458|JAK1_HUMAN	- +							100.72	4	2	2	1.29	2.95
Q9BZ95|NSD3_HUMAN	- +							92.76	2	2	2	1.02	2.44
P21953|ODBB_HUMAN	- +							94.72	4	3	3	7.89	13.27
Q92522|H1X_HUMAN	- +							117.03	4	2	2	3.92	7.51
Q9UPN9|TRI33_HUMAN	- +							94.94	3	2	2	1.83	2.31
O75494|SRS10_HUMAN	- +							101.14	4	2	2	2.9	8.78
Q6NYC1|JMJD6_HUMAN	- +							91.02	4	2	2	3.64	5.96
O00400|ACATN_HUMAN	- +							95.28	5	2	2	4.55	6.38
Q9Y5Y0|FLVC1_HUMAN	- +							73.79	4	2	2	6.25	5.05
P61758|PFD3_HUMAN	- +							116.09	4	2	2	6.06	22.34
P78346|RPP30_HUMAN	- +							54.5	2	2	2	6.25	11.57
Q3KQV9|UAP1L_HUMAN	- +							114.82	7	4	3	6.67	9.66
P40692|MLH1_HUMAN	- +							135.83	3	3	3	3.7	5.95
P12235|ADT1_HUMAN	- +							327.81	112	15	2	36.59	48.99
P23258|TBG1_HUMAN	- +							245.9	16	9	9	20	42.13
O75146|HIP1R_HUMAN	- +							98.21	4	2	2	1.48	2.72
Q9UHY7|ENOPH_HUMAN	- +							114.76	5	2	2	9.09	13.41
Q15061|WDR43_HUMAN	- +							64.54	2	2	2	2.86	6.2
Q8N201|INT1_HUMAN	- +							115.85	6	3	3	1.46	2.47
P56937|DHB7_HUMAN	- +							95.72	2	2	2	5.88	9.09
O75592|MYCB2_HUMAN	- +							65.9	3	2	2	0.4	0.99
P41229|KDM5C_HUMAN	- +							99.09	4	3	2	1.63	2.56
O00515|LAD1_HUMAN	- +							86.98	2	2	2	2.17	5.42
P13995|MTDC_HUMAN	- +							97.05	5	3	3	8.11	13.43
Q8NCN5|PDPR_HUMAN	- +							106.94	3	2	2	2.38	4.1
Q9Y2D4|EXC6B_HUMAN	- +							111.02	5	2	2	1.89	3.95
Q9UIF9|BAZ2A_HUMAN	- +							104.46	2	2	2	0.92	2.15
Q9UNF0|PACN2_HUMAN	- +							98.66	4	2	2	2.94	4.53
O43347|MSI1H_HUMAN	- +							143.49	6	3	2	8.33	17.4
Q86SQ0|PHLB2_HUMAN	- +							115.87	2	2	2	1.12	2.87
Q86SQ4|GP126_HUMAN	- +							99.64	2	2	2	1.9	2.78
Q9HBK9|AS3MT_HUMAN	- +							78.09	3	2	2	4.76	10.4
Q9Y6V7|DDX49_HUMAN	- +							122.51	2	2	2	2.99	5.8
Q96FX7|TRM61_HUMAN	- +							95.02	2	2	2	8	16.61
Q9UJV9|DDX41_HUMAN	- +							84.22	2	2	2	2.22	5.79
Q96B26|EXOS8_HUMAN	- +							68.88	2	2	2	7.41	13.77
P05155|IC1_HUMAN	- +							85.18	4	2	2	4.55	9.2
Q9HD26|GOPC_HUMAN	- +							73.83	2	2	2	3.51	7.58
P42356|PI4KA_HUMAN	- +							63.47	2	2	2	0.93	1.42
P19387|RPB3_HUMAN	- +							141.29	4	2	2	6.9	18.18
Q86XJ1|GA2L3_HUMAN	- +							83.87	2	2	2	2.25	4.18
O15127|SCAM2_HUMAN	- +							139.98	3	2	2	11.11	9.73
P08962|CD63_HUMAN	- +							106.6	6	3	2	15	7.56
P21359|NF1_HUMAN	- +							87.47	4	2	2	0.7	0.92
Q9Y3T9|NOC2L_HUMAN	- +							79.2	3	2	2	2.15	4.41
O60502|OGA_HUMAN	- +							77.3	2	2	2	2.25	5.68
Q8NET6|CHSTD_HUMAN	- +							83.47	2	2	2	3.51	6.16
Q9NQ66|PLCB1_HUMAN	- +							93.54	2	2	2	1.21	3.45
Q99661|KIF2C_HUMAN	- +							82.89	2	2	2	2.06	2.9
Q15369|ELOC_HUMAN	- +							70.7	2	2	2	20	19.64
Q96K37|S35E1_HUMAN	- +							76.93	2	2	2	6.06	7.8
Q9H078|CLPB_HUMAN	- +							81.14	2	2	2	1.98	4.38
Q9NSK0|KLC4_HUMAN	- +							104.91	2	2	2	2.63	4.52
P35226|BMI1_HUMAN	- +							100.91	2	2	2	4.44	6.75
Q15070|OXA1L_HUMAN	- +							115.08	3	3	3	7.32	6.9
Q15555|MARE2_HUMAN	- +							145.59	6	4	2	11.43	11.62
P16402|H13_HUMAN	- +							172.34	23	5	4	8.77	15.38
Q9Y6B6|SAR1B_HUMAN	- +							159.65	14	5	2	25	33.33
Q14409|GLPK3_HUMAN	- +							96.09	3	3	2	6.12	5.97
O43819|SCO2_HUMAN	- +							69.75	2	2	2	6.25	14.66
Q96K76|UBP47_HUMAN	- +							96.32	4	2	2	1.23	4.44
P03891|NU2M_HUMAN	- +							84.9	5	2	2	12.5	11.24
Q9Y467|SALL2_HUMAN	- +							132.01	2	2	2	2.74	3.18
Q99538|LGMN_HUMAN	- +							110.18	4	2	2	5	10.85
Q92604|LGAT1_HUMAN	- +							89.39	2	2	2	4.88	9.46
Q92882|OSTF1_HUMAN	- +							107.72	2	2	2	8.33	17.29
Q13948|CASP_HUMAN	- +							68.15	4	2	2	2.08	4.28
P61803|DAD1_HUMAN	- +							95.88	5	2	2	28.57	19.47
Q9NS86|LANC2_HUMAN	- +							88.22	3	3	3	5.66	18.22
P10398|ARAF_HUMAN	- +							117.98	4	3	3	4.29	6.6
Q14376|GALE_HUMAN	- +							109.24	4	2	2	5.71	14.37
Q6IN85|P4R3A_HUMAN	- +							135.61	6	4	3	4.08	6.24
P51398|RT29_HUMAN	- +							84.24	4	2	2	4	5.28
Q9NWW5|CLN6_HUMAN	- +							97.54	2	2	2	9.09	13.5
P06865|HEXA_HUMAN	- +							102.09	3	2	2	4.44	7.18
P09132|SRP19_HUMAN	- +							122.9	3	2	2	7.14	27.78
O43314|VIP2_HUMAN	- +							82.41	2	2	2	1.22	2.17
Q15398|DLGP5_HUMAN	+ -	95.62	3	3	3	2.4	6.86
P83881|RL36A_HUMAN	+ -	126.95	8	3	3	9.09	24.53
Q99878|H2A1J_HUMAN	+ -	166.19	11	4	4	16	35.94
Q8IWI9|MGAP_HUMAN	+ -	104.09	4	2	2	0.57	1.16
Q9BXS6|NUSAP_HUMAN	+ -	106.01	3	2	2	2.5	5.9
Q9H3P2|NELFA_HUMAN	+ -	114.69	3	2	2	3.51	5.68
Q9P265|DIP2B_HUMAN	+ -	72.81	2	2	2	1.38	2.47
Q16718|NDUA5_HUMAN	+ -	89.32	2	2	2	11.11	17.24
P84077|ARF1_HUMAN	+ -	410.38	101	19	2	90.48	87.85
O95352|ATG7_HUMAN	+ -	115.76	2	2	2	3.03	6.12
O43395|PRPF3_HUMAN	+ -	131.74	4	3	3	2.48	4.83
Q10469|MGAT2_HUMAN	+ -	79.32	3	2	2	3.64	3.36
Q9Y508|RN114_HUMAN	+ -	64.1	2	2	2	8	19.3
Q8N4J0|CI041_HUMAN	+ -	74.21	3	2	2	4.55	5.38
Q96Q05|TPPC9_HUMAN	+ -	115.66	2	2	2	1.74	2.7
Q9P260|K1468_HUMAN	+ -	96.46	3	2	2	1.74	1.97
P49643|PRI2_HUMAN	+ -	108.38	2	2	2	2.86	4.91
Q5VZF2|MBNL2_HUMAN	+ -	87.94	2	2	2	5.56	5.09
P50336|PPOX_HUMAN	+ -	104.62	6	3	2	7.69	10.27
Q9Y2G8|DJC16_HUMAN	+ -	97.19	3	2	2	2.25	4.99
O15111|IKKA_HUMAN	+ -	62.1	2	2	2	2.63	3.62
Q9Y5B6|PAXB1_HUMAN	+ -	76.62	2	2	2	1.52	3.38
Q9UP95|S12A4_HUMAN	+ -	118.11	6	4	4	4.3	2.86
P01893|HLAH_HUMAN	+ -	89.44	4	2	2	5	7.46
P48506|GSH1_HUMAN	+ -	128.15	3	3	3	4.11	8.79
Q13427|PPIG_HUMAN	+ -	182.59	8	5	5	2.4	9.81
Q6PGP7|TTC37_HUMAN	+ -	109.93	4	3	3	1.67	3.52
O60828|PQBP1_HUMAN	+ -	86.82	3	2	2	3.85	7.92
O95817|BAG3_HUMAN	+ -	104	4	3	3	5.88	9.74
Q9H4A6|GOLP3_HUMAN	+ -	93.8	2	2	2	4.55	9.73
P35269|T2FA_HUMAN	+ -	118.23	4	2	2	2.13	6.19
O95166|GBRAP_HUMAN	+ -	102.84	2	2	2	9.52	20.51
Q9BV44|THUM3_HUMAN	+ -	138.5	2	2	2	3.12	7.5
Q8NBN3|TM87A_HUMAN	+ -	88.25	2	2	2	3.57	7.39
Q13573|SNW1_HUMAN	+ -	99.54	2	2	2	1.94	5.22
O14545|TRAD1_HUMAN	+ -	100.37	2	2	2	3.51	5.15
P02795|MT2_HUMAN	+ -	66.49	7	2	2	22.22	21.31
Q6ZSZ5|ARHGI_HUMAN	+ -	133.13	9	4	3	2.58	4.86
Q3MHD2|LSM12_HUMAN	+ -	102.94	2	2	2	8.33	18.97
Q7L273|KCTD9_HUMAN	+ -	72.29	2	2	2	4.88	9.25
Q9P2R7|SUCB1_HUMAN	+ -	94.66	5	3	3	5.45	9.29
P47929|LEG7_HUMAN	+ -	195.53	9	5	5	31.25	49.26
Q8IY37|DHX37_HUMAN	+ -	145.81	4	4	4	2.55	5.7
O15498|YKT6_HUMAN	+ -	75.11	4	2	2	7.69	12.63
Q9NW08|RPC2_HUMAN	+ -	98.61	2	2	2	1.43	1.68
O43674|NDUB5_HUMAN	+ -	101	2	2	2	7.41	11.11
Q86Y56|DAAF5_HUMAN	+ -	107.14	5	3	2	3.75	5.15
Q9H9A5|CNO10_HUMAN	+ -	107	2	2	2	2.67	3.63
Q9BT22|ALG1_HUMAN	+ -	105.31	3	2	2	4.76	5.6
Q96P63|SPB12_HUMAN	+ -	122.33	2	2	2	4.44	7.16
Q9BTU6|P4K2A_HUMAN	+ -	105.71	2	2	2	3.39	10.86
Q6IBS0|TWF2_HUMAN	+ -	191.46	9	5	3	11.11	18.91
Q9UNH7|SNX6_HUMAN	+ -	157.21	5	4	3	6.25	12.81
P01040|CYTA_HUMAN	+ -	142.41	3	3	3	25	52.04
Q8NFW8|NEUA_HUMAN	+ -	93.77	2	2	2	3.51	7.14
Q16777|H2A2C_HUMAN	+ -	166.19	11	4	4	15.38	35.66
Q5JVG8|ZN506_HUMAN	+ -	98.9	2	2	2	2.7	5.86
O15118|NPC1_HUMAN	+ -	77.28	4	3	3	3.61	5.48
Q9H8S9|MOB1A_HUMAN	+ -	78.17	5	2	2	9.09	8.8
Q969M3|YIPF5_HUMAN	+ -	97.14	8	2	2	28.57	8.17
Q9Y3I1|FBX7_HUMAN	+ -	99.85	4	2	2	4.17	6.51
Q5JPE7|NOMO2_HUMAN	+ -	443.69	78	35	34	31.82	47.75
Q9NZI7|UBIP1_HUMAN	+ -	96.59	2	2	2	3.7	6.11
P54760|EPHB4_HUMAN	+ -	139.78	4	4	3	4.04	4.96
Q96KK5|H2A1H_HUMAN	+ -	166.19	11	4	4	16	35.94
Q9BTY7|HGH1_HUMAN	+ -	134.65	4	2	2	5.88	11.28
O95816|BAG2_HUMAN	+ -	72.83	2	2	2	6.45	8.53
P45973|CBX5_HUMAN	+ -	168.37	8	5	4	13.16	23.56
Q12834|CDC20_HUMAN	+ -	91.18	3	2	2	3.85	4.81
Q96S52|PIGS_HUMAN	+ -	139.14	8	4	4	7.69	17.3
Q70E73|RAPH1_HUMAN	+ -	91.37	3	2	2	1.69	3.04
O43583|DENR_HUMAN	+ -	151.65	6	2	2	6.25	10.1
P61020|RAB5B_HUMAN	+ -	208.37	9	6	3	25	35.81
Q9BTM1|H2AJ_HUMAN	+ -	166.19	11	4	4	15.38	35.66
Q8N339|MT1M_HUMAN	+ -	66.49	7	2	2	28.57	21.31
Q9P2N5|RBM27_HUMAN	+ -	101.01	3	3	2	2.1	4.43
Q9NVT9|ARMC1_HUMAN	+ -	109.6	5	2	2	6.06	18.79
Q96RT1|LAP2_HUMAN	+ -	125.58	2	2	2	1.44	2.48
P26440|IVD_HUMAN	+ -	75.16	2	2	2	4.35	8.75
Q9NY27|PP4R2_HUMAN	+ -	139.05	9	4	4	8.7	9.35
Q9H8G1|ZN430_HUMAN	+ -	98.9	2	2	2	2.5	4.56
Q96AT9|RPE_HUMAN	+ -	88.54	4	2	2	11.76	11.4
Q8TAP6|CEP76_HUMAN	+ -	73.91	2	2	2	2.99	2.88
Q02952|AKA12_HUMAN	+ -	113.59	2	2	2	1.12	2.24
P61009|SPCS3_HUMAN	+ -	114.76	3	3	3	15	27.78
O14949|QCR8_HUMAN	+ -	55.11	3	2	2	14.29	19.51
P49590|SYHM_HUMAN	+ -	180.37	8	6	2	8.7	13.04
O43719|HTSF1_HUMAN	+ -	132.82	7	4	4	3.85	7.28
O95197|RTN3_HUMAN	+ -	115.39	9	2	2	2.08	1.26
Q13459|MYO9B_HUMAN	+ -	60.92	2	2	2	0.66	2.41
Q8TE77|SSH3_HUMAN	+ -	71.32	4	2	2	3.57	3.03
Q709F0|ACD11_HUMAN	+ -	146.46	2	2	2	2.53	6.15
P06702|S10A9_HUMAN	+ -	328.83	40	13	13	92.86	85.96
P53367|ARFP1_HUMAN	+ -	134.24	6	3	3	6.52	11.53
Q8NFQ8|TOIP2_HUMAN	+ -	114.11	4	2	2	4.65	6.6
Q9Y3D9|RT23_HUMAN	+ -	158.53	4	4	4	14.29	37.89
P0C0L5|CO4B_HUMAN	+ -	119.87	3	2	2	1.12	1.32
Q15018|F175B_HUMAN	+ -	99.52	2	2	2	4.44	5.78
Q9BW72|HIG2A_HUMAN	+ -	106.01	2	2	2	16.67	45.28
Q9Y333|LSM2_HUMAN	+ -	142.11	3	2	2	16.67	40
P53999|TCP4_HUMAN	+ -	138.71	2	2	2	7.69	23.62
Q7L9L4|MOB1B_HUMAN	+ -	78.17	5	2	2	9.09	8.8
Q9Y3B8|ORN_HUMAN	+ -	138.42	5	2	2	5.71	14.35
Q5RI15|COX20_HUMAN	+ -	67.77	2	2	2	11.11	29.66
P04062|GLCM_HUMAN	+ -	100.6	3	2	2	4.44	7.65
Q6P4A8|PLBL1_HUMAN	+ -	136.31	3	3	3	5.17	7.41
Q9UN36|NDRG2_HUMAN	+ -	81.17	3	2	2	8	11.86
P41567|EIF1_HUMAN	+ -	116.96	3	3	3	17.65	46.02
Q9NX62|IMPA3_HUMAN	+ -	159.39	4	3	3	8.11	13.09
P04732|MT1E_HUMAN	+ -	66.49	7	2	2	22.22	21.31
Q32P41|TRM5_HUMAN	+ -	98.18	4	3	3	4.69	9.43
P09488|GSTM1_HUMAN	+ -	193.6	13	4	2	14.81	25.23
O00560|SDCB1_HUMAN	+ -	89.11	2	2	2	6.9	11.41
Q9UGR2|Z3H7B_HUMAN	+ -	127.95	4	3	2	2.48	6.04
P15529|MCP_HUMAN	+ -	72.49	2	2	2	5.56	5.61
Q9H3K6|BOLA2_HUMAN	+ -	124.9	2	2	2	16.67	40.7
Q15311|RBP1_HUMAN	+ -	98.01	2	2	2	1.87	3.66
Q99470|SDF2_HUMAN	+ -	137.59	2	2	2	11.11	17.54
Q9UJY4|GGA2_HUMAN	+ -	69.91	2	2	2	3.39	3.1
P15291|B4GT1_HUMAN	+ -	105.09	3	3	3	8.33	8.29
P52815|RM12_HUMAN	+ -	129.64	5	2	2	7.69	18.18
Q15006|EMC2_HUMAN	+ -	106.26	2	2	2	4.55	10.44
Q5T200|ZC3HD_HUMAN	+ -	94.59	2	2	2	0.49	1.92
Q9BZX2|UCK2_HUMAN	+ -	141.05	5	4	4	13.33	37.93
P09012|SNRPA_HUMAN	+ -	176.15	7	5	3	15.62	27.66
Q5T3I0|GPTC4_HUMAN	+ -	85.96	3	2	2	2.04	7.85
O95684|FR1OP_HUMAN	+ -	124.97	5	2	2	4.08	11.78
O15116|LSM1_HUMAN	+ -	113.61	5	2	2	10.53	17.29
O60504|VINEX_HUMAN	+ -	116.27	3	2	2	2.5	10.28
O60869|EDF1_HUMAN	+ -	110.15	3	2	2	7.14	17.57
O60493|SNX3_HUMAN	+ -	68.37	3	2	2	8	11.73
P82932|RT06_HUMAN	+ -	57.48	2	2	2	10.53	18.4
Q676U5|A16L1_HUMAN	+ -	104.99	13	3	2	3.57	4.78
Q96BJ3|AIDA_HUMAN	+ -	131.89	5	3	3	7.32	15.36
Q9H4I3|TRABD_HUMAN	+ -	76.75	2	2	2	4.26	8.78
Q9UH62|ARMX3_HUMAN	+ -	57.49	2	2	2	3.92	5.28
P60983|GMFB_HUMAN	+ -	139.67	4	3	2	13.64	26.06
Q8NFC6|BD1L1_HUMAN	+ -	98.83	8	3	2	0.76	1.05
O75616|ERAL1_HUMAN	+ -	55.35	2	2	2	4.08	6.64
Q12888|TP53B_HUMAN	+ -	163.67	4	3	3	1.71	3.04
P78406|RAE1L_HUMAN	+ -	81.11	2	2	2	5.71	6.79
Q5T280|CI114_HUMAN	+ -	103.24	3	2	2	4	10.11
O14964|HGS_HUMAN	+ -	130.15	6	4	4	5.19	9.27
O43670|ZN207_HUMAN	+ -	79.46	2	2	2	6.67	5.65
Q9H0R8|GBRL1_HUMAN	+ -	102.84	2	2	2	10	20.51
Q9Y5B0|CTDP1_HUMAN	+ -	89.37	4	3	3	2.86	3.54
Q9BZV1|UBXN6_HUMAN	+ -	86.52	4	3	3	4.92	8.39
Q13523|PRP4B_HUMAN	+ -	120.2	3	2	2	0.81	2.38
Q8N8N7|PTGR2_HUMAN	+ -	115.11	3	2	2	6.67	8.26
O43913|ORC5_HUMAN	+ -	96.63	5	3	3	6.12	14.94
Q99797|MIPEP_HUMAN	+ -	87.28	4	2	2	2.35	3.09
Q8NFF5|FAD1_HUMAN	+ -	103.71	2	2	2	3.57	4.77
Q96Q11|TRNT1_HUMAN	+ -	100.22	2	2	2	3.33	6.45
Q9UPT9|UBP22_HUMAN	+ -	110.21	2	2	2	3.28	6.29
O96017|CHK2_HUMAN	+ -	66.92	2	2	2	3.23	3.68
O00401|WASL_HUMAN	+ -	102.64	5	3	3	5	6.73
Q14344|GNA13_HUMAN	+ -	99.04	3	2	2	3.77	9.28
P49770|EI2BB_HUMAN	+ -	115.19	5	2	2	5.56	14.25
Q9UKS6|PACN3_HUMAN	+ -	137.94	3	3	3	4.84	9.2
O15160|RPAC1_HUMAN	+ -	127.55	4	2	2	5	8.96
Q96IV0|NGLY1_HUMAN	+ -	134.59	5	3	3	3.61	6.88
Q9BZJ0|CRNL1_HUMAN	+ -	105.78	5	3	3	2.16	4.83
Q9Y5K5|UCHL5_HUMAN	+ -	90.76	3	2	2	5.41	7.9
O15258|RER1_HUMAN	+ -	146.87	3	3	3	13.04	17.35
Q9BRZ2|TRI56_HUMAN	+ -	116.13	3	2	2	2.25	4.37
Q8WW12|PCNP_HUMAN	+ -	161.07	6	3	3	12	24.72
P98179|RBM3_HUMAN	+ -	162.68	7	4	4	19.05	49.04
Q68D10|SPT2_HUMAN	+ -	83.06	3	2	2	1.75	6.28
P07306|ASGR1_HUMAN	+ -	76.75	5	3	3	11.11	14.09
Q92793|CBP_HUMAN	+ -	115.98	3	2	2	0.99	1.47
Q9NRK6|ABCBA_HUMAN	+ -	77.51	2	2	2	2.5	6.37
Q9Y2Q9|RT28_HUMAN	+ -	59.01	2	2	2	7.41	11.23
O94788|AL1A2_HUMAN	+ -	112.82	16	4	2	7.41	4.44
Q6DD87|ZN787_HUMAN	+ -	68.76	3	2	2	5	6.79
Q04323|UBXN1_HUMAN	+ -	125.78	4	4	4	8.51	27.95
O75152|ZC11A_HUMAN	+ -	158.01	5	3	3	2.44	4.94
P20671|H2A1D_HUMAN	+ -	166.19	11	4	4	15.38	35.38
Q16637|SMN_HUMAN	+ -	71.85	3	2	2	7.14	10.54
P13646|K1C13_HUMAN	+ -	244.12	43	12	2	25	22.05
P07108|ACBP_HUMAN	+ -	94.99	6	2	2	14.29	41.38
P20930|FILA_HUMAN	+ -	246.61	13	10	10	2.02	3.2
Q9Y673|ALG5_HUMAN	+ -	161.82	4	4	4	8.7	16.05
P13746|1A11_HUMAN	+ -	89.44	4	2	2	5.26	7.4
Q9BQP7|MGME1_HUMAN	+ -	79.25	3	2	2	5	11.92
Q6FI13|H2A2A_HUMAN	+ -	166.19	11	4	4	15.38	35.38
P50750|CDK9_HUMAN	+ -	109.29	6	4	2	7.69	11.29
Q8TF32|ZN431_HUMAN	+ -	98.9	2	2	2	2.27	4.51
Q9UIC8|LCMT1_HUMAN	+ -	107.92	3	2	2	4.76	10.78
Q8IYN0|ZN100_HUMAN	+ -	98.9	2	2	2	2.47	4.8
Q9BYD1|RM13_HUMAN	+ -	88.18	2	2	2	8.7	15.73
Q9BSD7|NTPCR_HUMAN	+ -	201.46	6	5	5	20	43.16
Q9BYD3|RM04_HUMAN	+ -	86.51	2	2	2	5.71	8.36
O95159|ZFPL1_HUMAN	+ -	112.55	5	3	3	9.68	13.87
P05166|PCCB_HUMAN	+ -	101.1	2	2	2	3.45	6.12
Q9UKZ1|CNO11_HUMAN	+ -	78.77	2	2	2	4.76	5.88
Q5T749|KPRP_HUMAN	+ -	131.3	4	3	3	6.38	7.6
Q8WUP2|FBLI1_HUMAN	+ -	135.44	2	2	2	5.88	8.85
P62310|LSM3_HUMAN	+ -	84.37	2	2	2	15.38	41.18
Q86X10|RLGPB_HUMAN	+ -	104.23	2	2	2	1.47	3.48
P01857|IGHG1_HUMAN	+ -	112.94	4	3	3	9.68	13.64
Q8NHP8|PLBL2_HUMAN	+ -	111.93	4	4	4	8.51	8.66
Q96N22|ZN681_HUMAN	+ -	98.9	2	2	2	1.94	4.03
Q9NWY4|CD027_HUMAN	+ -	97.83	7	3	2	6.12	9.83
Q9BY42|RTF2_HUMAN	+ -	112.85	3	2	2	3.85	9.48
Q05397|FAK1_HUMAN	+ -	81.25	4	2	2	1.75	2.28
Q06330|SUH_HUMAN	+ -	56.08	3	2	2	3.7	4.4
Q92572|AP3S1_HUMAN	+ -	93.25	2	2	2	11.76	13.99
P05386|RLA1_HUMAN	+ -	125.43	4	2	2	25	19.3
Q99614|TTC1_HUMAN	+ -	83.28	2	2	2	4.76	16.44
P13640|MT1G_HUMAN	+ -	66.49	7	2	2	22.22	20.97
Q04695|K1C17_HUMAN	+ -	337.59	66	24	8	46.15	46.53
Q9HCG8|CWC22_HUMAN	+ -	118.81	4	2	2	1.3	4.41
P61956|SUMO2_HUMAN	+ -	91.38	3	2	2	15.38	27.37
Q96Q15|SMG1_HUMAN	+ -	102.38	10	5	2	1.36	0.98
P16949|STMN1_HUMAN	+ -	111.15	2	2	2	6.06	15.44
Q9H7D7|WDR26_HUMAN	+ -	101.23	4	2	2	3.45	5.45
Q9UKM9|RALY_HUMAN	+ -	154.23	11	5	5	12.5	17.97
Q969Q0|RL36L_HUMAN	+ -	126.95	8	3	3	9.09	24.53
Q69YN2|C19L1_HUMAN	+ -	102.25	4	2	2	3.12	4.09
Q9Y6I3|EPN1_HUMAN	+ -	96.98	3	2	2	4.44	7.47
Q8N726|ARF_HUMAN	+ -	130.63	3	3	3	13.04	43.94
Q9BUN8|DERL1_HUMAN	+ -	114.13	3	2	2	11.11	7.57
Q06481|APLP2_HUMAN	+ -	95.4	3	2	2	2.5	5.11
Q53RT3|APRV1_HUMAN	+ -	125.33	2	2	2	6.06	19.83
Q96EV2|RBM33_HUMAN	+ -	77.66	3	3	3	2.73	2.48
Q8TEA8|DTD1_HUMAN	+ -	104.36	5	3	2	9.68	13.88
Q8IX01|SUGP2_HUMAN	+ -	90.42	3	2	2	1.4	2.96
P07858|CATB_HUMAN	+ -	111.95	5	2	2	7.69	8.55
P29084|T2EB_HUMAN	+ -	122.87	4	2	2	3.85	12.03
P01877|IGHA2_HUMAN	+ -	102.79	3	2	2	9.09	12.06
O15479|MAGB2_HUMAN	+ -	140.04	2	2	2	4.17	8.46
P98082|DAB2_HUMAN	+ -	116.8	6	3	2	4.35	5.19
Q14678|KANK1_HUMAN	+ -	90.67	4	2	2	1.5	2.51
Q16537|2A5E_HUMAN	+ -	110.43	2	2	2	3.17	5.35
P53350|PLK1_HUMAN	+ -	104.69	5	2	2	2.47	3.98
Q9NX47|MARH5_HUMAN	+ -	106.49	2	2	2	6.45	11.87
Q02447|SP3_HUMAN	+ -	106.48	3	2	2	5.13	3.59
Q9Y547|IFT25_HUMAN	+ -	98.43	2	2	2	16.67	15.97
Q14320|FA50A_HUMAN	+ -	144.35	10	3	3	4.35	12.68
P39060|COIA1_HUMAN	+ -	102.97	2	2	2	1.68	3.65
P0C0L4|CO4A_HUMAN	+ -	119.87	3	2	2	1.13	1.32
Q96N66|MBOA7_HUMAN	+ -	92.67	2	2	2	5	7.2
Q6IAN0|DRS7B_HUMAN	+ -	115.93	4	2	2	5.13	9.54
P20585|MSH3_HUMAN	+ -	101.11	4	3	2	2.11	3.87
Q9NZU5|LMCD1_HUMAN	+ -	95.46	3	2	2	3.92	6.58
Q7Z794|K2C1B_HUMAN	+ -	230.43	37	9	5	15.25	18.51
Q92785|REQU_HUMAN	+ -	91.05	2	2	2	3.57	12.79
Q03001|DYST_HUMAN	+ -	122.79	4	3	2	0.33	0.45
A2RRP1|NBAS_HUMAN	+ -	135.73	7	5	4	2.03	2.4
Q15554|TERF2_HUMAN	+ -	124.32	3	2	2	2.44	6.46
Q96SU4|OSBL9_HUMAN	+ -	113.44	3	2	2	2.47	3.67
O14686|KMT2D_HUMAN	+ -	119.91	7	4	3	0.97	0.78
Q9H5Q4|TFB2M_HUMAN	+ -	96.64	4	3	3	5.56	18.69
P80297|MT1X_HUMAN	+ -	66.49	7	2	2	22.22	21.31
Q96ME1|FXL18_HUMAN	+ -	74.19	2	2	2	2.63	2.98
Q6ZT12|UBR3_HUMAN	+ -	99.62	2	2	2	1.1	1.85
Q9NYV4|CDK12_HUMAN	+ -	170.05	7	4	3	1.91	3.96
Q96SI9|STRBP_HUMAN	+ -	274.01	21	10	2	11.36	13.84
O75608|LYPA1_HUMAN	+ -	137.92	8	3	3	17.65	28.26
Q6ZNB6|NFXL1_HUMAN	+ -	94.01	3	2	2	1.45	3.51
Q8IWS0|PHF6_HUMAN	+ -	69.02	2	2	2	3.28	4.93
Q8NBN7|RDH13_HUMAN	+ -	134.97	4	3	3	7.89	12.99
Q9H444|CHM4B_HUMAN	+ -	82.63	3	3	3	9.68	9.82
Q86V88|MGDP1_HUMAN	+ -	134.18	3	2	2	9.52	24.43
Q96RN5|MED15_HUMAN	+ -	121.57	3	2	2	3.45	3.55
O15347|HMGB3_HUMAN	+ -	106.71	2	2	2	4.44	15.5
P61764|STXB1_HUMAN	+ -	142.93	4	4	4	4.94	9.09
P0C0S8|H2A1_HUMAN	+ -	166.19	11	4	4	15.38	35.38
P46199|IF2M_HUMAN	+ -	85.39	2	2	2	1.94	3.16
Q9Y3Z3|SAMH1_HUMAN	+ -	145.64	3	3	3	3.7	6.87
P84090|ERH_HUMAN	+ -	78.65	2	2	2	16.67	16.35
P29508|SPB3_HUMAN	+ -	279.37	19	11	4	22.92	33.08
Q92667|AKAP1_HUMAN	+ +	234.32	12	7	7	8.75	14.06	196.68	13	6	6	7.5	8.64
Q14839|CHD4_HUMAN	+ +	438.96	95	47	35	17.34	34.83	408.48	98	41	40	15.13	29.34
Q5JRX3|PREP_HUMAN	+ +	170.62	5	5	5	4.72	7.62	151.18	14	7	7	6.6	13.21
Q9UBE0|SAE1_HUMAN	+ +	331.61	45	16	16	36.36	62.14	319.82	43	15	15	34.09	57.51
P36542|ATPG_HUMAN	+ +	332.6	61	13	13	33.33	46.64	277.6	47	10	10	25.64	43.96
Q6KC79|NIPBL_HUMAN	+ +	187.87	7	6	6	1.59	2.5	169.38	9	6	6	1.59	3
P14550|AK1A1_HUMAN	+ +	328.08	39	12	11	33.33	53.54	300.17	36	13	12	36.11	56
P30084|ECHM_HUMAN	+ +	304.1	35	12	12	36.36	56.55	294.35	43	12	12	36.36	52.76
Q9UBC2|EP15R_HUMAN	+ +	210.45	13	10	10	11.49	14.35	188.08	12	6	6	6.9	8.22
P35998|PRS7_HUMAN	+ +	437.49	86	32	32	53.33	70.67	331.92	77	26	26	43.33	62.82
P10909|CLUS_HUMAN	+ +	146.78	5	3	3	5.26	10.91	205.16	9	6	6	10.53	20.71
Q8NFH4|NUP37_HUMAN	+ +	141.85	5	4	4	15.38	21.47	118.39	5	2	2	7.69	13.5
Q9C0B5|ZDHC5_HUMAN	+ +	122.85	3	2	2	2.7	4.2	104.69	3	3	3	4.05	5.45
A1L0T0|ILVBL_HUMAN	+ +	284.38	25	12	12	21.43	36.08	274.92	26	12	12	21.43	40.82
O43252|PAPS1_HUMAN	+ +	111.97	3	3	3	4	7.37	213.98	13	7	7	9.33	16.35
Q8N3C0|ASCC3_HUMAN	+ +	242.98	14	10	10	4.08	8.81	244.9	21	11	11	4.49	9.17
Q16762|THTR_HUMAN	+ +	210.24	17	7	6	19.44	27.27	192.46	18	5	4	13.89	22.9
O15372|EIF3H_HUMAN	+ +	329.84	34	15	15	38.46	59.38	296.24	34	13	13	33.33	54.26
P32969|RL9_HUMAN	+ +	341.65	81	13	13	39.39	74.48	312.83	72	12	12	36.36	68.75
Q13126|MTAP_HUMAN	+ +	239.73	11	8	8	25.81	42.05	187.98	8	5	5	16.13	33.22
O60271|JIP4_HUMAN	+ +	281.9	21	13	13	9.03	16.5	242.27	21	13	13	9.03	16.28
P10809|CH60_HUMAN	+ +	565.99	844	57	57	78.08	82.02	521.3	875	54	54	73.97	81.33
P52789|HXK2_HUMAN	+ +	247.15	21	12	12	10.62	16.47	242.32	22	11	11	9.73	16.9
Q9GZT3|SLIRP_HUMAN	+ +	159.39	14	4	4	23.53	39.45	136.18	8	3	3	17.65	31.19
Q8IZ83|A16A1_HUMAN	+ +	281.86	30	12	12	17.91	27.31	284.21	29	12	12	17.91	25.19
P18621|RL17_HUMAN	+ +	334.83	100	18	18	45	65.76	244	73	12	12	30	51.09
Q9H6R4|NOL6_HUMAN	+ +	102.31	4	3	3	2.68	6.89	134.76	4	3	3	2.68	7.94
Q6NXE6|ARMC6_HUMAN	+ +	210.64	12	7	7	14.89	31.74	202	12	5	5	10.64	21.36
O75436|VP26A_HUMAN	+ +	208.49	9	6	6	13.04	25.99	162.67	5	5	4	10.87	21.71
Q9H6R3|ACSS3_HUMAN	+ +	303.6	37	18	18	26.47	40.38	293.4	44	18	18	26.47	35.13
Q9Y490|TLN1_HUMAN	+ +	668.68	416	128	112	49.04	67.3	608.02	430	108	97	41.38	63.44
Q07020|RL18_HUMAN	+ +	264.25	50	11	11	22.92	49.47	229.12	48	9	9	18.75	43.09
Q13867|BLMH_HUMAN	+ +	290.59	25	12	12	23.53	35.16	230.45	18	8	8	15.69	22.2
P21980|TGM2_HUMAN	+ +	232.55	20	13	13	18.31	24.31	197.49	20	8	8	11.27	17.76
P27635|RL10_HUMAN	+ +	395.58	125	21	20	48.84	65.42	340.91	103	17	17	39.53	59.81
Q92600|RCD1_HUMAN	+ +	62.42	3	2	2	6.45	11.04	92.57	4	3	3	9.68	14.72
O75600|KBL_HUMAN	+ +	106.95	5	3	3	6.67	16.23	114.06	4	3	3	6.67	16.23
O43615|TIM44_HUMAN	+ +	293.13	27	16	16	22.22	44.03	242.41	30	14	14	19.44	34.29
Q9H3G5|CPVL_HUMAN	+ +	148.24	4	4	4	9.3	12.18	129.53	6	4	4	9.3	12.18
O15031|PLXB2_HUMAN	+ +	161.84	6	5	4	2.69	3.32	175.4	9	7	6	3.76	5.5
Q15427|SF3B4_HUMAN	+ +	157.39	5	3	3	12.5	12.74	209.47	13	5	5	20.83	23.11
P49585|PCY1A_HUMAN	+ +	127.41	5	3	3	5.45	11.99	138.93	7	2	2	3.64	8.99
P31751|AKT2_HUMAN	+ +	122	3	3	2	4.84	6.65	110.45	4	3	3	4.84	6.65
Q86U42|PABP2_HUMAN	+ +	236.25	12	6	6	16.67	28.1	183.97	9	4	4	11.11	19.28
Q96P70|IPO9_HUMAN	+ +	367.21	64	17	17	22.67	29.2	338.56	68	17	17	22.67	29.49
Q07666|KHDR1_HUMAN	+ +	346.4	84	16	12	28.07	42.44	279.06	78	11	8	19.3	27.99
O00629|IMA3_HUMAN	+ +	355.67	43	19	14	46.34	58.54	289.71	46	14	10	34.15	53.17
Q68E01|INT3_HUMAN	+ +	227.8	4	4	4	3.67	6.9	209.14	5	4	4	3.67	6.9
Q3LXA3|DHAK_HUMAN	+ +	282.69	29	13	13	24.07	34.78	292.25	36	15	15	27.78	40.35
Q9BX68|HINT2_HUMAN	+ +	109.1	4	2	2	11.76	22.09	91.76	4	2	2	11.76	22.7
Q9HD20|AT131_HUMAN	+ +	322.59	33	18	18	15.65	19.68	302.13	39	17	17	14.78	20.1
O60341|KDM1A_HUMAN	+ +	221.44	12	8	8	8.7	14.32	194.7	13	7	7	7.61	12.44
Q9UJX2|CDC23_HUMAN	+ +	84.78	4	3	3	4.17	7.54	115.51	5	3	3	4.17	6.87
Q9Y6C9|MTCH2_HUMAN	+ +	309.74	43	11	11	44	49.5	278.64	37	10	10	40	42.24
Q99714|HCD2_HUMAN	+ +	401.92	74	17	17	73.91	89.27	363.43	71	15	15	65.22	89.27
Q9BZH6|WDR11_HUMAN	+ +	140.08	6	4	4	3.23	6.13	130.93	6	3	3	2.42	4.74
Q96A72|MGN2_HUMAN	+ +	200.93	10	6	6	30	56.76	178.07	13	5	5	25	51.35
Q8WZA9|IRGQ_HUMAN	+ +	298.68	29	12	12	26.67	40.45	273.88	38	14	14	31.11	43.98
O00487|PSDE_HUMAN	+ +	252.07	36	9	9	31.03	59.03	235.1	40	8	8	27.59	56.77
Q03426|KIME_HUMAN	+ +	234.99	19	7	7	19.44	26.77	207.79	19	5	5	13.89	23.48
Q6UXN9|WDR82_HUMAN	+ +	188.59	17	5	4	14.29	14.7	143.2	15	3	2	8.57	8.63
P61923|COPZ1_HUMAN	+ +	239.29	12	7	7	38.89	43.5	224.22	15	7	7	38.89	51.98
O43823|AKAP8_HUMAN	+ +	90.68	3	3	3	3.53	5.78	108.16	4	3	3	3.53	9.54
Q9Y4L1|HYOU1_HUMAN	+ +	502.06	178	53	53	42.4	64.36	473.71	199	44	44	35.2	59.26
P09661|RU2A_HUMAN	+ +	215.94	15	8	8	19.51	41.57	225.96	20	10	10	24.39	48.24
O60333|KIF1B_HUMAN	+ +	90.42	2	2	2	0.99	1.43	105.82	5	3	2	1.48	2.04
O94925|GLSK_HUMAN	+ +	354.12	43	17	16	23.94	31.54	311.48	41	13	13	18.31	28.7
Q00341|VIGLN_HUMAN	+ +	507.84	179	66	65	36.46	60.33	457.68	175	54	52	29.83	55.84
Q9Y4W2|LAS1L_HUMAN	+ +	188.95	4	4	4	5.26	9.4	193.53	9	7	7	9.21	14.03
O75356|ENTP5_HUMAN	+ +	93.58	5	4	4	10.26	10.75	132.83	5	3	3	7.69	11.45
Q12959|DLG1_HUMAN	+ +	175.4	11	9	9	9.28	18.03	164.1	11	6	6	6.19	12.17
O43598|DNPH1_HUMAN	+ +	149.76	3	2	2	10.53	28.74	138.32	5	2	2	10.53	28.74
P07384|CAN1_HUMAN	+ +	322.51	20	11	11	12.36	26.47	300.59	29	11	11	12.36	22.83
P12081|SYHC_HUMAN	+ +	301.65	28	20	16	25.97	50.29	278.53	34	19	15	24.68	47.54
P68032|ACTC_HUMAN	+ +	448.86	510	26	3	70.27	42.18	360.51	449	21	3	56.76	45.89
P51149|RAB7A_HUMAN	+ +	341.82	45	14	14	50	74.4	292.98	38	12	12	42.86	68.12
Q7L2H7|EIF3M_HUMAN	+ +	340	36	14	14	32.56	59.63	313.67	35	13	13	30.23	62.03
P55011|S12A2_HUMAN	+ +	268.09	17	8	8	7.92	11.14	238.15	19	9	9	8.91	10.15
P31943|HNRH1_HUMAN	+ +	417.76	125	20	10	44.44	53.45	372.39	132	18	15	40	51.89
Q9Y3E5|PTH2_HUMAN	+ +	129.02	5	2	2	9.52	24.02	110.71	6	2	2	9.52	24.02
P15559|NQO1_HUMAN	+ +	321.03	41	14	13	42.42	65.33	293.34	44	13	13	39.39	62.04
Q8TCT9|HM13_HUMAN	+ +	316.69	36	11	11	40.74	33.95	259.57	33	9	9	33.33	31.03
P43897|EFTS_HUMAN	+ +	170.07	7	5	5	12.82	29.54	146.09	4	2	2	5.13	9.23
Q9NYK5|RM39_HUMAN	+ +	114.07	3	3	3	6.67	7.1	116.56	5	3	3	6.67	10.06
Q9BYT8|NEUL_HUMAN	+ +	299.36	28	16	16	18.39	28.41	252.64	21	12	12	13.79	21.45
P30533|AMRP_HUMAN	+ +	296.93	31	12	12	18.46	32.21	263.41	23	9	9	13.85	26.89
Q5JTH9|RRP12_HUMAN	+ +	299.13	34	17	17	10.12	17.35	288.89	37	16	16	9.52	18.12
O43707|ACTN4_HUMAN	+ +	602.02	524	91	62	87.5	85.07	550.09	530	75	47	72.12	80.46
O94874|UFL1_HUMAN	+ +	308.46	28	16	16	14.81	29.35	239.28	23	10	10	9.26	17.63
Q86TB9|PATL1_HUMAN	+ +	248.09	15	8	8	9.88	16.62	159.53	10	6	6	7.41	12.73
Q9NZL9|MAT2B_HUMAN	+ +	231.73	12	7	7	19.44	30.84	129.69	8	4	4	11.11	17.96
Q9UI30|TR112_HUMAN	+ +	163.95	3	3	3	23.08	32.8	128.6	3	2	2	15.38	22.4
Q14978|NOLC1_HUMAN	+ +	106.46	6	2	2	1.67	3.72	121.84	8	5	5	4.17	9.01
Q53GQ0|DHB12_HUMAN	+ +	289.75	37	15	15	41.67	62.18	250.94	27	12	12	33.33	42.63
Q9NYL9|TMOD3_HUMAN	+ +	149.66	11	8	7	18.18	43.47	126.72	5	3	3	6.82	22.16
P26640|SYVC_HUMAN	+ +	495.4	154	49	49	35.51	55.46	467.79	173	45	45	32.61	50.71
P52294|IMA5_HUMAN	+ +	306.93	34	13	7	24.53	29.55	309.03	35	11	6	20.75	30.11
Q8TBC4|UBA3_HUMAN	+ +	206.21	8	6	6	13.64	17.93	201.95	12	6	6	13.64	22.03
P49821|NDUV1_HUMAN	+ +	242.57	23	10	10	18.52	36.85	233.28	26	10	10	18.52	34.05
Q96T88|UHRF1_HUMAN	+ +	102.11	2	2	2	1.79	3.66	78.32	2	2	2	1.79	3.53
P11388|TOP2A_HUMAN	+ +	348.98	51	34	25	14.29	25.6	360.53	78	35	28	14.71	26.19
O00154|BACH_HUMAN	+ +	269.6	27	12	12	24	37.37	234.03	27	10	10	20	35.26
Q9Y3D6|FIS1_HUMAN	+ +	101.41	5	2	2	8	15.79	102.7	5	2	2	8	15.79
Q14C86|GAPD1_HUMAN	+ +	220.01	9	8	8	5.13	7.71	195.35	15	9	9	5.77	7.65
Q9NTJ5|SAC1_HUMAN	+ +	168.38	15	9	9	15.52	19.08	197.16	16	8	8	13.79	17.21
Q9UNQ2|DIM1_HUMAN	+ +	70.19	2	2	2	4.44	8.31	65.72	3	2	2	4.44	10.86
P08758|ANXA5_HUMAN	+ +	442.41	182	31	30	75.61	81.25	413.65	195	29	28	70.73	79.38
Q9GZT9|EGLN1_HUMAN	+ +	139.7	4	2	2	3.45	8.45	148.1	6	3	3	5.17	8.69
Q15654|TRIP6_HUMAN	+ +	206.31	11	6	5	13.95	19.75	201.51	7	4	4	9.3	14.92
Q8WYA6|CTBL1_HUMAN	+ +	155.32	11	7	7	9.33	19.54	148.42	15	7	7	9.33	14.92
P60891|PRPS1_HUMAN	+ +	215.75	15	10	10	27.03	56.29	192.97	16	6	6	16.22	24.21
Q9Y4R8|TELO2_HUMAN	+ +	227.76	9	9	9	10.84	17.68	188.11	10	7	7	8.43	14.58
P30049|ATPD_HUMAN	+ +	108.99	4	2	2	16.67	32.14	124.33	5	3	3	25	52.98
Q9UI10|EI2BD_HUMAN	+ +	176.63	9	3	3	4.23	10.9	176.27	9	4	4	5.63	13.38
Q8IYB8|SUV3_HUMAN	+ +	136.9	5	3	2	3.26	5.47	95.87	3	2	2	2.17	4.83
O75351|VPS4B_HUMAN	+ +	176.74	11	4	2	6.67	13.96	179.79	12	5	3	8.33	16.44
P02545|LMNA_HUMAN	+ +	455.03	132	46	44	43.81	66.27	415.79	137	40	38	38.1	62.35
Q9UJX5|APC4_HUMAN	+ +	126.08	4	2	2	2.41	4.7	130.66	4	2	2	2.41	4.7
P27487|DPP4_HUMAN	+ +	125.9	6	3	3	4.29	4.83	164.11	12	6	6	8.57	11.88
P18084|ITB5_HUMAN	+ +	160.32	6	4	4	5.26	8.14	156.83	9	4	4	5.26	8.14
P05161|ISG15_HUMAN	+ +	73.27	5	2	2	13.33	10.91	63.41	4	2	2	13.33	10.91
Q92945|FUBP2_HUMAN	+ +	462.7	109	29	26	47.54	43.04	394.62	97	25	22	40.98	40.23
O60888|CUTA_HUMAN	+ +	132.11	3	2	2	14.29	22.91	104.5	3	2	2	14.29	22.91
P62942|FKB1A_HUMAN	+ +	174.24	12	5	5	35.71	75.93	143.57	8	4	4	28.57	71.3
Q99808|S29A1_HUMAN	+ +	94.71	5	2	2	6.67	5.26	157.24	8	4	4	13.33	11.4
P40429|RL13A_HUMAN	+ +	241.06	65	18	18	36	50.25	218.15	52	13	13	26	42.86
P36957|ODO2_HUMAN	+ +	198.71	14	5	5	9.43	9.93	198.05	18	10	10	18.87	21.19
Q13243|SRSF5_HUMAN	+ +	209.91	9	8	7	11.11	28.68	177.85	9	6	5	8.33	25
Q93009|UBP7_HUMAN	+ +	317.93	35	19	19	14.62	29.67	288.87	41	19	19	14.62	29.85
Q8WWY3|PRP31_HUMAN	+ +	174.91	8	6	6	8.96	17.23	109.65	4	2	2	2.99	7.21
O14880|MGST3_HUMAN	+ +	222.72	7	4	4	26.67	44.08	162.59	8	3	3	20	42.76
Q6FI81|CPIN1_HUMAN	+ +	158.12	8	5	5	14.71	21.47	141.51	7	4	4	11.76	21.47
P08237|PFKAM_HUMAN	+ +	376.98	64	26	23	28.57	41.79	373.57	58	24	21	26.37	44.62
P49841|GSK3B_HUMAN	+ +	168.06	5	3	3	6.52	17.86	166.21	7	4	4	8.7	20
P50895|BCAM_HUMAN	+ +	356.42	46	21	20	37.5	50.48	337.92	51	22	21	39.29	45.06
Q9BVK6|TMED9_HUMAN	+ +	221.81	22	6	6	20.69	25.11	160.64	21	6	4	20.69	22.55
P28072|PSB6_HUMAN	+ +	204.53	16	4	4	22.22	29.71	201.92	18	4	4	22.22	29.71
P02533|K1C14_HUMAN	+ +	447.11	115	37	11	67.27	68.01	270.45	61	16	4	29.09	34.75
Q9UM00|TMCO1_HUMAN	+ +	118.99	8	2	2	6.67	12.23	119.13	8	2	2	6.67	15.43
Q9NRX1|PNO1_HUMAN	+ +	142.89	4	3	3	7.32	18.25	126.31	4	3	3	7.32	19.05
Q969N2|PIGT_HUMAN	+ +	135.12	5	2	2	3.85	3.63	131.16	9	4	4	7.69	7.27
Q96JH7|VCIP1_HUMAN	+ +	175.47	10	5	5	3.62	8.18	146.11	10	5	5	3.62	6.14
P55157|MTP_HUMAN	+ +	502.6	218	51	51	47.66	62.08	466.61	229	48	48	44.86	57.38
P11274|BCR_HUMAN	+ +	140.22	7	5	5	3.11	6.53	106.18	4	2	2	1.24	2.36
P56537|IF6_HUMAN	+ +	235.23	14	5	5	29.41	42.86	238.23	21	6	6	35.29	58.78
P43155|CACP_HUMAN	+ +	154.53	7	5	4	7.35	9.58	97.59	4	2	2	2.94	3.67
O14950|ML12B_HUMAN	+ +	229.02	10	6	6	26.09	45.35	218.34	12	5	5	21.74	44.77
P28074|PSB5_HUMAN	+ +	299.02	29	12	11	46.15	53.99	260.44	30	10	9	38.46	36.12
Q9UL46|PSME2_HUMAN	+ +	319.7	54	14	14	45.16	72.8	306.65	61	13	13	41.94	67.36
O43175|SERA_HUMAN	+ +	442.54	98	26	26	55.32	77.3	396.19	111	25	25	53.19	75.98
P02771|FETA_HUMAN	+ +	542.35	247	55	55	91.67	81.77	477.36	256	41	41	68.33	79.31
P57764|GSDMD_HUMAN	+ +	268.34	17	9	9	23.68	26.03	224.69	18	8	8	21.05	23.76
Q9H4M9|EHD1_HUMAN	+ +	314.36	35	19	9	27.54	41.76	282.32	35	15	13	21.74	41.39
P52732|KIF11_HUMAN	+ +	214.95	10	6	6	4.55	11.17	173.95	12	6	6	4.55	9.75
Q14353|GAMT_HUMAN	+ +	265.08	24	7	7	35	50.42	242.79	18	7	7	35	52.97
Q8N8S7|ENAH_HUMAN	+ +	354.03	50	15	15	17.44	34.69	293.82	48	12	12	13.95	27.07
P51610|HCFC1_HUMAN	+ +	297.12	24	10	10	8.77	6.83	247.59	27	13	13	11.4	9.43
P09874|PARP1_HUMAN	+ +	539.42	253	59	59	38.31	69.43	484.58	263	55	55	35.71	65.78
P08559|ODPA_HUMAN	+ +	349.36	36	17	17	33.33	50.51	310.7	40	15	15	29.41	48.72
P00403|COX2_HUMAN	+ +	216.57	23	6	6	60	37.89	197.76	20	6	6	60	37.89
Q13057|COASY_HUMAN	+ +	211.96	15	6	6	11.32	22.52	212.16	12	6	6	11.32	22.52
Q9Y2R9|RT07_HUMAN	+ +	111.51	4	2	2	4.55	10.33	93.29	3	2	2	4.55	10.33
Q29RF7|PDS5A_HUMAN	+ +	312.71	25	18	15	10.59	20.94	266.71	22	11	7	6.47	11.29
Q96EY1|DNJA3_HUMAN	+ +	189.92	8	5	5	7.81	10	206.72	10	5	5	7.81	12.29
Q8IXB1|DJC10_HUMAN	+ +	200.47	13	8	8	8.89	10.59	185.97	14	8	8	8.89	10.09
P33993|MCM7_HUMAN	+ +	450.79	164	38	38	41.76	59.94	401.31	169	33	33	36.26	55.49
P49915|GUAA_HUMAN	+ +	371.97	39	22	22	27.85	46.61	321.23	33	18	18	22.78	39.68
P48637|GSHB_HUMAN	+ +	293.51	22	13	13	26.53	36.71	250.42	23	11	11	22.45	35.02
Q5UIP0|RIF1_HUMAN	+ +	270.23	20	12	12	4.35	7.32	234.4	15	8	8	2.9	4.45
O14672|ADA10_HUMAN	+ +	69.96	6	3	3	3.45	7.22	122.6	7	3	3	3.45	6.95
Q9UMS4|PRP19_HUMAN	+ +	438.23	115	26	24	59.09	79.56	380.81	115	22	20	50	78.17
P42224|STAT1_HUMAN	+ +	355.38	58	25	25	28.41	42.53	329.18	61	21	21	23.86	39.47
Q8NHP6|MSPD2_HUMAN	+ +	122.08	4	3	3	4.62	6.56	105.97	3	3	3	4.62	7.14
P67809|YBOX1_HUMAN	+ +	392.63	63	14	10	29.17	50.93	343.43	67	13	9	27.08	53.09
P00387|NB5R3_HUMAN	+ +	309.36	34	12	12	37.5	51.83	267.23	33	10	10	31.25	41.86
Q9P2E9|RRBP1_HUMAN	+ +	591.46	408	77	76	33.92	49.08	510.63	366	58	56	25.55	44.75
Q13310|PABP4_HUMAN	+ +	412.74	99	26	14	32.5	40.84	360.28	85	21	13	26.25	37.42
P02794|FRIH_HUMAN	+ +	100.29	4	3	3	15	14.21	114.67	5	3	3	15	18.58
P25098|ARBK1_HUMAN	+ +	238.19	20	10	10	10.53	19.88	224.57	17	8	8	8.42	16.55
P13674|P4HA1_HUMAN	+ +	338.23	45	18	18	26.47	38.58	305.36	44	17	17	25	38.76
Q9UN37|VPS4A_HUMAN	+ +	186.32	11	5	3	8.33	15.79	157.72	11	5	3	8.33	16.02
O43795|MYO1B_HUMAN	+ +	390.77	56	28	27	15.56	34.51	374.28	62	26	25	14.44	31.95
P46013|KI67_HUMAN	+ +	308.87	36	18	18	3.35	9.46	268.72	41	16	16	2.98	7.37
Q15366|PCBP2_HUMAN	+ +	371.89	93	15	9	51.72	64.11	322.82	82	12	8	41.38	62.47
Q68CZ2|TENS3_HUMAN	+ +	206.04	6	4	4	3.05	6.37	231.83	8	5	5	3.82	7.34
Q7Z3B4|NUP54_HUMAN	+ +	146.56	5	3	3	6.25	9.86	92.74	3	2	2	4.17	5.72
Q9H6T3|RPAP3_HUMAN	+ +	163.82	8	4	4	3.88	9.02	147.63	9	5	5	4.85	10.53
P62241|RS8_HUMAN	+ +	352.97	88	19	19	37.25	60.58	278.71	68	13	13	25.49	59.13
Q9C0C9|UBE2O_HUMAN	+ +	236.73	19	10	10	7.25	12.38	228.8	18	10	10	7.25	13.16
P11717|MPRI_HUMAN	+ +	259.44	15	10	10	4.17	5.86	264.75	25	15	15	6.25	9.51
Q969Z0|TBRG4_HUMAN	+ +	265.49	33	12	12	18.18	31.06	259.38	35	13	13	19.7	39.46
Q96I99|SUCB2_HUMAN	+ +	208.08	12	8	8	16.67	34.72	183.62	13	8	8	16.67	21.76
Q01130|SRSF2_HUMAN	+ +	135.85	7	3	3	4.69	13.57	98.86	4	2	2	3.12	10.41
Q96DH6|MSI2H_HUMAN	+ +	156.26	6	4	3	12.12	16.77	143.45	8	3	2	9.09	12.2
P48735|IDHP_HUMAN	+ +	384.2	129	29	27	50	61.73	358.57	124	25	23	43.1	58.41
O43324|MCA3_HUMAN	+ +	143.24	6	4	4	21.05	37.93	138.28	5	4	4	21.05	38.51
P48730|KC1D_HUMAN	+ +	102.38	2	2	2	3.23	9.4	77.12	2	2	2	3.23	9.4
Q96CU9|FXRD1_HUMAN	+ +	81.99	2	2	2	3.85	4.32	108.44	3	3	3	5.77	7.82
P31942|HNRH3_HUMAN	+ +	208.09	10	5	4	14.29	19.08	184.38	8	5	4	14.29	19.08
Q9Y230|RUVB2_HUMAN	+ +	343.18	58	24	24	40	56.16	306.24	48	17	17	28.33	44.49
Q6NXR4|TTI2_HUMAN	+ +	124.74	6	2	2	3.57	7.28	140.31	5	2	2	3.57	7.28
P53582|MAP11_HUMAN	+ +	70.55	3	2	2	5.26	8.29	124.92	4	3	3	7.89	12.44
Q9Y6X9|MORC2_HUMAN	+ +	203.65	9	7	7	4.46	9.21	129.02	3	2	2	1.27	3.88
P10155|RO60_HUMAN	+ +	248.44	17	10	10	14.29	24.16	181.38	18	8	8	11.43	17.1
P60660|MYL6_HUMAN	+ +	178.79	10	4	4	26.67	36.42	185.78	17	5	5	33.33	41.72
Q9HCD5|NCOA5_HUMAN	+ +	128.23	4	3	3	3.33	8.64	119.03	3	3	3	3.33	8.64
Q9Y617|SERC_HUMAN	+ +	468.94	128	30	30	78.95	87.57	376	112	24	24	63.16	73.51
Q13148|TADBP_HUMAN	+ +	305.83	28	12	11	30	49.03	305.47	34	12	11	30	40.34
Q8WWM7|ATX2L_HUMAN	+ +	296.49	45	16	16	18.82	21.86	248.38	36	10	10	11.76	14.23
O00410|IPO5_HUMAN	+ +	511.61	186	56	54	62.92	75.11	466.05	192	47	45	52.81	65
Q96G23|CERS2_HUMAN	+ +	205.07	14	6	6	14.63	18.95	211.85	16	6	6	14.63	18.16
Q16891|MIC60_HUMAN	+ +	443.13	102	32	32	34.41	50	395.01	83	25	25	26.88	42.48
Q13177|PAK2_HUMAN	+ +	337.7	44	19	19	31.67	52.1	297.76	33	17	11	28.33	47.33
P49721|PSB2_HUMAN	+ +	303.8	27	14	13	58.33	70.15	252.35	23	12	11	50	60.2
Q92734|TFG_HUMAN	+ +	327.09	31	11	11	44	40.75	290.61	23	10	10	40	40.75
P36543|VATE1_HUMAN	+ +	191.67	20	5	5	13.16	29.2	183.09	16	4	4	10.53	24.34
Q96I24|FUBP3_HUMAN	+ +	362.05	55	22	20	39.29	47.38	347.27	61	21	19	37.5	47.2
Q14103|HNRPD_HUMAN	+ +	386.55	90	22	19	47.83	41.97	340.54	77	20	18	43.48	43.66
P26572|MGAT1_HUMAN	+ +	107.89	5	3	3	5.66	9.89	192.41	12	5	5	9.43	16.4
O96013|PAK4_HUMAN	+ +	204.2	10	5	5	6.67	17.77	170.78	9	4	4	5.33	12.01
Q92820|GGH_HUMAN	+ +	310.46	40	14	14	45.16	42.14	256.26	29	8	8	25.81	28.62
Q8NCE2|MTMRE_HUMAN	+ +	89.65	3	2	2	2.99	2.77	63.19	2	2	2	2.99	3.38
P04004|VTNC_HUMAN	+ +	101.73	4	2	2	4.26	4.18	122.05	7	3	3	6.38	6.28
O14967|CLGN_HUMAN	+ +	243.79	32	9	7	14.06	18.69	238.27	28	10	8	15.62	21.64
Q92614|MY18A_HUMAN	+ +	185.54	7	5	5	1.62	3.8	203.98	9	9	9	2.91	6.62
Q15185|TEBP_HUMAN	+ +	285.84	25	8	8	38.1	36.88	242.13	24	6	6	28.57	36.88
Q9Y512|SAM50_HUMAN	+ +	162.51	9	5	5	10.42	19.19	134.35	6	4	4	8.33	9.38
Q8IWZ3|ANKH1_HUMAN	+ +	106.76	3	3	3	1.43	1.69	120	5	4	2	1.9	2.28
Q99459|CDC5L_HUMAN	+ +	262.13	14	10	10	7.52	19.58	212.2	11	8	8	6.02	15.34
P53597|SUCA_HUMAN	+ +	227.56	18	8	8	24.24	32.37	195.32	12	5	5	15.15	18.5
P56199|ITA1_HUMAN	+ +	239.03	18	12	11	10.62	11.87	235.23	19	10	10	8.85	10.26
Q9NR12|PDLI7_HUMAN	+ +	269.53	23	9	9	18.75	29.76	224.98	17	9	9	18.75	25.6
P17612|KAPCA_HUMAN	+ +	242.83	14	8	7	16	23.93	189.67	9	4	4	8	17.38
Q9H490|PIGU_HUMAN	+ +	133.99	4	2	2	7.41	8.05	138.6	4	2	2	7.41	8.05
P51648|AL3A2_HUMAN	+ +	353.51	71	24	22	43.64	53.61	290.16	51	15	15	27.27	35.05
Q9UIA9|XPO7_HUMAN	+ +	297.07	36	17	17	17.17	23.55	305.7	43	19	19	19.19	23.92
Q9BTE3|MCMBP_HUMAN	+ +	137.09	9	5	5	8.2	18.69	135.26	8	6	6	9.84	13.55
P78316|NOP14_HUMAN	+ +	88.29	2	2	2	1.46	4.9	108.76	4	3	3	2.19	6.53
Q9H845|ACAD9_HUMAN	+ +	264.99	21	15	15	19.74	27.05	280.25	36	18	18	23.68	39.13
Q8N7H5|PAF1_HUMAN	+ +	148.87	7	5	5	7.81	15.07	98.56	4	2	2	3.12	4.14
P29218|IMPA1_HUMAN	+ +	149.6	5	3	3	10.71	16.61	101.35	4	2	2	7.14	13
O43592|XPOT_HUMAN	+ +	240.48	21	13	12	14.13	18.71	271.64	30	14	13	15.22	21.83
Q13868|EXOS2_HUMAN	+ +	111.87	3	2	2	5.41	12.97	66.3	3	2	2	5.41	7.17
Q7Z401|MYCPP_HUMAN	+ +	119.37	4	3	3	1.49	2.31	101.72	5	3	3	1.49	2.31
Q9UBS4|DJB11_HUMAN	+ +	255.83	21	10	10	21.28	32.68	266.54	25	11	11	23.4	37.43
Q8WXI9|P66B_HUMAN	+ +	175.21	10	6	4	8.22	17.54	115.51	5	3	2	4.11	4.89
Q6YN16|HSDL2_HUMAN	+ +	306.59	31	13	13	28.26	46.41	278.55	32	15	15	32.61	46.41
Q9Y2Z4|SYYM_HUMAN	+ +	172.17	10	6	6	10.91	23.48	143.93	8	4	4	7.27	11.95
Q9NR45|SIAS_HUMAN	+ +	330.66	34	16	16	37.21	59.05	278.59	33	12	12	27.91	45.68
P09936|UCHL1_HUMAN	+ +	330.78	26	9	9	36	51.12	297.35	24	10	10	40	70.4
Q9UNZ2|NSF1C_HUMAN	+ +	359.7	59	16	16	40	52.7	318.74	58	14	14	35	47.03
O15173|PGRC2_HUMAN	+ +	181.03	6	5	4	19.23	22.87	170.83	11	6	4	23.08	25.56
Q9Y6E2|BZW2_HUMAN	+ +	262.28	21	9	7	14.75	29.36	235.99	32	10	8	16.39	31.26
Q13435|SF3B2_HUMAN	+ +	331.19	64	26	26	21.31	31.17	328.71	65	26	26	21.31	37.09
Q9BTT6|LRRC1_HUMAN	+ +	154.95	4	3	2	5.36	8.21	150.15	8	4	2	7.14	10.11
O75131|CPNE3_HUMAN	+ +	308.72	28	14	14	26.42	32.03	257	22	9	9	16.98	23.28
P31949|S10AB_HUMAN	+ +	147.82	7	4	4	28.57	63.81	70.7	3	2	2	14.29	23.81
Q9H3S7|PTN23_HUMAN	+ +	236.73	17	10	9	6.85	9.29	172.83	15	7	6	4.79	6.91
P63092|GNAS2_HUMAN	+ +	271.55	23	11	10	20	34.01	286.83	29	12	11	21.82	41.62
P18583|SON_HUMAN	+ +	167.6	7	4	3	1.54	2.31	122.25	4	2	2	0.77	2.1
P60174|TPIS_HUMAN	+ +	459.49	176	27	27	87.1	80.42	382.16	173	20	20	64.52	76.22
Q9NRN7|ADPPT_HUMAN	+ +	199.46	6	3	3	7.69	13.27	166.52	7	3	3	7.69	13.27
P60981|DEST_HUMAN	+ +	305.96	37	12	12	42.86	69.7	263.2	38	10	10	35.71	66.06
Q8ND56|LS14A_HUMAN	+ +	156.84	10	5	5	7.94	14.47	103.93	7	2	2	3.17	7.78
Q15003|CND2_HUMAN	+ +	212.61	9	5	5	6.41	12.01	206.13	13	7	7	8.97	15.11
P15531|NDKA_HUMAN	+ +	323.41	100	14	9	87.5	86.18	292.63	94	13	8	81.25	86.18
Q15181|IPYR_HUMAN	+ +	443.15	88	26	25	72.22	85.12	391.51	84	24	23	66.67	80.97
P37268|FDFT_HUMAN	+ +	310.34	38	15	15	33.33	52.52	269.25	32	13	13	28.89	45.56
O95163|ELP1_HUMAN	+ +	436.69	73	35	34	27.13	40.84	413.01	87	35	35	27.13	43.84
P62750|RL23A_HUMAN	+ +	253.95	52	15	15	37.5	54.49	216.98	39	12	12	30	44.87
P47914|RL29_HUMAN	+ +	153.73	14	3	3	6.82	20.75	117.25	12	2	2	4.55	14.47
Q15750|TAB1_HUMAN	+ +	99.98	3	3	3	7.14	6.55	98.65	3	3	3	7.14	11.31
Q9BQ70|TCF25_HUMAN	+ +	200.43	16	7	7	8.86	21.01	154.65	9	5	5	6.33	15.09
P04181|OAT_HUMAN	+ +	365.99	57	21	19	44.68	65.38	318.34	55	17	16	36.17	51.25
Q00765|REEP5_HUMAN	+ +	111.14	6	3	3	13.04	15.34	94.92	6	3	3	13.04	10.58
Q9NNW7|TRXR2_HUMAN	+ +	152.14	3	3	2	5.77	7.63	144.62	4	3	2	5.77	7.63
O60884|DNJA2_HUMAN	+ +	282.92	32	12	12	21.43	41.5	283.03	31	12	12	21.43	43.2
P31930|QCR1_HUMAN	+ +	364.6	50	17	17	36.96	56.46	346.74	49	14	14	30.43	45.62
O75477|ERLN1_HUMAN	+ +	222.65	18	9	6	20	42.2	230.17	20	8	5	17.78	39.02
P57088|TMM33_HUMAN	+ +	189.45	14	6	6	27.27	25.1	128.53	10	3	3	13.64	12.55
Q13162|PRDX4_HUMAN	+ +	421.97	106	23	20	82.14	69	368.81	111	17	14	60.71	68.27
Q92979|NEP1_HUMAN	+ +	153.78	7	5	5	17.24	26.64	146.33	9	5	5	17.24	26.64
Q9Y224|CN166_HUMAN	+ +	243.71	15	9	9	25.71	49.18	226.21	16	7	7	20	36.07
Q99877|H2B1N_HUMAN	+ +	133.84	10	3	3	10.71	27.78	116.86	13	3	3	10.71	27.78
Q9BRX8|F213A_HUMAN	+ +	198.68	17	8	8	27.59	36.68	161.98	12	6	6	20.69	28.38
P57740|NU107_HUMAN	+ +	236.41	14	8	8	7.69	15.24	274.31	26	15	15	14.42	24.65
Q9BQE3|TBA1C_HUMAN	+ +	628.03	633	43	2	107.5	91.76	508.45	606	35	2	87.5	89.31
Q16643|DREB_HUMAN	+ +	414.18	61	21	21	36.84	42.53	361.2	67	18	18	31.58	36.83
Q9BZF1|OSBL8_HUMAN	+ +	172.14	9	4	4	3.48	5.74	132.33	7	3	3	2.61	4.16
Q14914|PTGR1_HUMAN	+ +	323.78	42	15	15	37.5	56.84	294.96	46	12	12	30	53.19
P09417|DHPR_HUMAN	+ +	236.73	10	6	6	26.09	36.07	173.19	6	3	3	13.04	20.49
P47756|CAPZB_HUMAN	+ +	317.65	47	13	13	36.11	52.35	301.51	45	12	12	33.33	57.04
Q01581|HMCS1_HUMAN	+ +	541.65	207	38	38	79.17	72.69	489.66	214	31	30	64.58	72.12
Q2M389|WASH7_HUMAN	+ +	181.44	10	6	5	4.08	6.73	155.96	8	5	5	3.4	5.88
Q9UKV8|AGO2_HUMAN	+ +	162.94	8	5	5	5	8.61	63.4	4	2	2	2	2.68
P56747|CLD6_HUMAN	+ +	154.64	4	3	3	21.43	17.27	136.92	7	3	3	21.43	17.27
P82930|RT34_HUMAN	+ +	147.19	13	5	5	13.51	21.56	119.69	6	3	3	8.11	13.76
P31040|SDHA_HUMAN	+ +	374.46	48	18	18	26.09	41.11	355.06	56	18	18	26.09	46.23
O14936|CSKP_HUMAN	+ +	146.85	7	6	6	5.61	7.24	117.3	5	4	4	3.74	6.05
Q9BZK7|TBL1R_HUMAN	+ +	92.24	3	2	2	5.56	3.89	110.94	4	3	3	8.33	6.23
P38919|IF4A3_HUMAN	+ +	311.49	51	15	13	27.27	42.82	312.08	63	17	15	30.91	47.93
O43505|B4GA1_HUMAN	+ +	213.17	13	5	5	11.9	26.51	209.15	14	6	6	14.29	28.67
P99999|CYC_HUMAN	+ +	249.85	38	10	10	47.62	58.1	240.5	33	8	8	38.1	57.14
P28070|PSB4_HUMAN	+ +	264.36	24	6	6	24	37.5	231.77	19	6	6	24	37.5
Q14534|ERG1_HUMAN	+ +	253.59	24	9	9	14.06	27.7	261.1	21	10	10	15.62	33.28
O75190|DNJB6_HUMAN	+ +	188.86	11	4	4	8	22.09	159.31	8	4	4	8	14.72
Q86UE4|LYRIC_HUMAN	+ +	227.36	14	9	9	9.18	19.59	219.54	16	7	7	7.14	18.56
P30041|PRDX6_HUMAN	+ +	404.47	116	26	26	83.87	83.04	361.73	113	21	21	67.74	76.79
Q9UJ83|HACL1_HUMAN	+ +	126.64	5	3	3	6	9.86	95.62	3	3	3	6	9.86
P62841|RS15_HUMAN	+ +	245.75	79	6	6	22.22	64.83	195.17	70	4	4	14.81	42.76
Q96G03|PGM2_HUMAN	+ +	333.34	41	20	20	27.78	49.84	266.13	44	18	17	25	42.65
P62826|RAN_HUMAN	+ +	349.4	88	18	18	66.67	86.57	285.08	71	11	11	40.74	68.98
P22059|OSBP1_HUMAN	+ +	423.21	91	32	30	31.68	41.88	367.82	107	27	27	26.73	40.64
Q14232|EI2BA_HUMAN	+ +	178.73	7	4	4	10.53	28.2	122.23	9	5	4	13.16	27.87
Q9Y696|CLIC4_HUMAN	+ +	304.26	44	12	10	37.5	58.1	291.53	49	12	10	37.5	55.73
O43390|HNRPR_HUMAN	+ +	335.01	67	25	17	27.47	43.92	289.7	58	19	12	20.88	35.55
Q9Y619|ORNT1_HUMAN	+ +	120.97	4	2	2	6.45	14.62	107.49	2	2	2	6.45	14.62
Q6P3W7|SCYL2_HUMAN	+ +	170.39	8	6	6	6.74	11.09	200.1	16	8	8	8.99	16.47
O60256|KPRB_HUMAN	+ +	172.5	8	4	3	9.09	15.45	202.86	11	5	4	11.36	20.05
Q07954|LRP1_HUMAN	+ +	365.23	54	32	32	7.42	10.28	299.7	49	22	22	5.1	6.76
Q13505|MTX1_HUMAN	+ +	142.81	7	5	5	8.77	15.24	114.44	7	3	3	5.26	7.08
P62829|RL23_HUMAN	+ +	301.75	52	10	10	38.46	70	243.22	53	10	10	38.46	63.57
Q9BSJ2|GCP2_HUMAN	+ +	87.18	3	2	2	1.94	2.33	94.67	4	2	2	1.94	2.22
P20618|PSB1_HUMAN	+ +	336.66	34	15	15	51.72	62.24	281.1	35	11	11	37.93	62.24
P31939|PUR9_HUMAN	+ +	494.87	170	46	46	70.77	86.32	437.55	147	35	35	53.85	77.36
O14773|TPP1_HUMAN	+ +	208.85	10	6	6	18.18	26.82	166.04	11	4	4	12.12	19.89
P15374|UCHL3_HUMAN	+ +	253.82	11	7	7	33.33	43.91	223.22	17	6	6	28.57	37.83
Q8IWX8|CHERP_HUMAN	+ +	184.65	10	5	5	4.95	10.48	210.66	8	7	7	6.93	11.35
Q15043|S39AE_HUMAN	+ +	211.69	18	4	4	14.81	13.62	186.44	19	4	4	14.81	13.62
Q9NX61|T161A_HUMAN	+ +	134.06	5	3	3	7.89	9.39	106.5	4	2	2	5.26	7.31
P18754|RCC1_HUMAN	+ +	316.04	27	12	12	27.27	51.54	294.3	31	12	12	27.27	50.36
Q9Y316|MEMO1_HUMAN	+ +	118.96	4	2	2	7.14	12.12	139.32	5	3	3	10.71	16.84
Q6PJG6|BRAT1_HUMAN	+ +	144.02	7	4	4	7.14	7.06	183.49	10	7	7	12.5	12.18
P46777|RL5_HUMAN	+ +	385.8	133	25	25	43.1	67.68	311.52	115	18	18	31.03	58.59
Q96AG4|LRC59_HUMAN	+ +	300.04	38	12	12	20.69	40.07	246.78	30	10	9	17.24	35.18
P35270|SPRE_HUMAN	+ +	205.01	12	4	4	13.79	23.37	228.43	18	6	6	20.69	32.95
P24941|CDK2_HUMAN	+ +	202.05	11	6	3	17.14	21.81	141.3	10	4	2	11.43	14.09
Q92922|SMRC1_HUMAN	+ +	372.16	42	23	18	18.11	26.33	351.17	52	22	17	17.32	27.51
Q8IYB3|SRRM1_HUMAN	+ +	187.79	10	5	5	2.14	8.08	184.11	12	5	5	2.14	11.39
O00116|ADAS_HUMAN	+ +	437.03	84	30	29	40	54.26	411.27	86	27	27	36	50.3
Q13740|CD166_HUMAN	+ +	320.03	31	14	14	22.95	32.76	281.18	31	14	14	22.95	35.68
Q9HCS7|SYF1_HUMAN	+ +	112.67	8	5	4	4.39	5.5	109.14	3	2	2	1.75	3.27
Q9P2T1|GMPR2_HUMAN	+ +	106.59	5	3	3	7.5	8.91	102.34	4	2	2	5	15.8
P37108|SRP14_HUMAN	+ +	180.03	13	5	5	19.23	37.5	148.71	13	4	4	15.38	34.56
Q8N2K0|ABD12_HUMAN	+ +	234	14	6	6	12.24	18.59	213.12	13	6	6	12.24	19.35
Q8TB37|NUBPL_HUMAN	+ +	136.43	5	2	2	6.25	11.29	199.52	7	4	4	12.5	17.87
P51665|PSMD7_HUMAN	+ +	330.85	64	18	17	36.73	64.81	282.88	44	13	13	26.53	55.25
P23396|RS3_HUMAN	+ +	445.94	153	29	29	78.38	81.48	378.52	142	20	20	54.05	75.72
Q15031|SYLM_HUMAN	+ +	181.11	13	9	9	8.82	19.6	189.5	13	8	8	7.84	18.38
P78344|IF4G2_HUMAN	+ +	385.01	64	28	28	25.23	37.05	320.45	59	19	19	17.12	28.45
P62807|H2B1C_HUMAN	+ +	133.84	10	3	3	10.71	27.78	116.86	13	3	3	10.71	27.78
Q96KG9|NTKL_HUMAN	+ +	246.92	16	9	9	9.78	16.58	245.33	18	9	9	9.78	21.29
O60763|USO1_HUMAN	+ +	417.63	71	33	32	36.26	55.2	379.39	72	28	28	30.77	51.14
P07954|FUMH_HUMAN	+ +	377.76	57	19	18	39.58	58.24	325.08	62	17	17	35.42	51.37
Q99733|NP1L4_HUMAN	+ +	338.68	40	14	12	29.79	53.87	303.42	31	11	10	23.4	49.6
P41235|HNF4A_HUMAN	+ +	148.48	6	4	4	7.55	14.35	136.18	5	4	4	7.55	12.24
Q6PD62|CTR9_HUMAN	+ +	177.68	10	6	6	3.43	11	119.85	6	3	3	1.71	3.67
Q7L8L6|FAKD5_HUMAN	+ +	194.49	8	6	6	7.59	10.6	188.51	11	7	7	8.86	16.88
Q9UBL3|ASH2L_HUMAN	+ +	226.5	9	7	7	10.77	14.17	182.2	8	4	4	6.15	9.24
Q7L5N1|CSN6_HUMAN	+ +	154.2	9	4	4	14.29	22.32	144.34	10	4	4	14.29	22.32
Q9UG63|ABCF2_HUMAN	+ +	204.56	11	7	7	8.05	12.2	194.89	13	7	7	8.05	13
Q9BRX2|PELO_HUMAN	+ +	133.24	10	5	5	10.42	14.55	147.21	16	6	6	12.5	18.7
Q9Y295|DRG1_HUMAN	+ +	258.22	25	12	12	24.49	41.42	226.8	27	9	9	18.37	29.7
P43487|RANG_HUMAN	+ +	295.92	32	9	9	26.47	70.65	263.3	32	8	8	23.53	64.18
P56134|ATPK_HUMAN	+ +	138.79	6	2	2	12.5	25.53	117.59	7	2	2	12.5	25.53
Q27J81|INF2_HUMAN	+ +	251.79	13	7	7	5.47	9.29	241.83	16	7	7	5.47	8.97
P05198|IF2A_HUMAN	+ +	326.02	43	17	17	36.96	59.68	316.98	38	17	17	36.96	59.05
Q99519|NEUR1_HUMAN	+ +	118.42	5	2	2	5.56	11.33	115.84	6	2	2	5.56	12.53
Q9Y3A5|SBDS_HUMAN	+ +	116.4	5	4	4	8.89	16	100.12	4	3	3	6.67	14.4
Q96GA3|LTV1_HUMAN	+ +	151.07	4	2	2	2.82	6.32	155.14	4	2	2	2.82	6.32
P68400|CSK21_HUMAN	+ +	321.2	42	18	16	38.3	47.06	267.14	31	13	12	27.66	41.43
P84085|ARF5_HUMAN	+ +	326.89	58	13	5	65	83.89	294.57	68	12	5	60	75
O95433|AHSA1_HUMAN	+ +	347.63	43	18	18	43.9	60.65	301.67	48	16	16	39.02	54.73
P20290|BTF3_HUMAN	+ +	202.53	15	6	6	19.35	27.67	202.43	14	6	6	19.35	37.86
Q16706|MA2A1_HUMAN	+ +	292.16	25	19	18	15.83	23.69	264.39	33	17	16	14.17	17.48
Q16181|SEPT7_HUMAN	+ +	301.86	42	15	14	20.83	43.71	283.63	41	14	13	19.44	42.33
Q96JB2|COG3_HUMAN	+ +	56.15	3	2	2	2.5	4.35	130.15	4	4	4	5	7.37
P30040|ERP29_HUMAN	+ +	335.83	49	13	13	36.11	61.69	299.93	50	12	12	33.33	55.94
P13807|GYS1_HUMAN	+ +	154.04	7	5	5	6.41	7.6	109.26	4	2	2	2.56	3.8
Q9ULD2|MTUS1_HUMAN	+ +	142.75	8	4	3	2.55	3.78	170.32	9	6	5	3.82	5.83
P28331|NDUS1_HUMAN	+ +	329.11	38	22	22	28.21	47.73	300.99	37	18	18	23.08	36.86
P46109|CRKL_HUMAN	+ +	253.82	17	11	11	34.38	41.91	231.48	19	9	9	28.12	37.62
P43034|LIS1_HUMAN	+ +	257.51	18	10	9	18.87	32.68	263.11	24	12	11	22.64	38.78
P02538|K2C6A_HUMAN	+ +	438.19	147	40	2	59.7	62.59	333.86	99	24	3	35.82	36.7
O94826|TOM70_HUMAN	+ +	360.09	47	20	20	25	46.22	318.71	51	15	15	18.75	34.7
Q92905|CSN5_HUMAN	+ +	123.3	8	4	4	11.76	11.98	115.8	8	4	4	11.76	11.98
Q9UJZ1|STML2_HUMAN	+ +	366.31	48	19	19	43.18	64.89	326.33	46	15	15	34.09	57.58
P10620|MGST1_HUMAN	+ +	326.3	37	10	10	52.63	57.42	287.11	40	9	9	47.37	72.9
P49321|NASP_HUMAN	+ +	415.39	56	21	21	28.38	45.69	392.18	68	20	20	27.03	43.65
Q9UGI8|TES_HUMAN	+ +	369.41	50	18	18	32.14	56.06	304.13	36	12	12	21.43	42.28
Q13084|RM28_HUMAN	+ +	163.29	12	6	6	15	32.03	154.98	8	5	5	12.5	26.95
Q96ST3|SIN3A_HUMAN	+ +	109.44	3	3	3	1.95	4.01	106	3	2	2	1.3	2.59
Q14527|HLTF_HUMAN	+ +	184.23	7	5	5	3.76	10.6	155.51	7	4	4	3.01	7.93
P60953|CDC42_HUMAN	+ +	279.51	27	9	9	40.91	58.12	244.39	24	7	7	31.82	51.31
P36776|LONM_HUMAN	+ +	444.59	92	34	33	28.33	52.97	408	86	30	29	25	45.46
O95487|SC24B_HUMAN	+ +	191.6	13	6	4	7.59	5.99	176.9	16	5	4	6.33	6.31
O00139|KIF2A_HUMAN	+ +	188.28	10	7	7	7.29	10.76	163.72	12	7	7	7.29	8.92
P61981|1433G_HUMAN	+ +	385.26	91	18	12	58.06	65.18	338.17	90	15	10	48.39	59.92
P07437|TBB5_HUMAN	+ +	574.23	739	36	6	97.3	83.33	516.75	705	33	5	89.19	83.11
Q9NRY4|RHG35_HUMAN	+ +	138.33	6	4	4	2.37	5.8	110.91	6	3	3	1.78	4
Q9HB71|CYBP_HUMAN	+ +	322.98	40	11	11	28.21	59.21	297.19	39	10	10	25.64	55.26
O75822|EIF3J_HUMAN	+ +	178.1	11	5	5	10.87	18.22	141.27	5	3	3	6.52	13.57
Q8TF05|PP4R1_HUMAN	+ +	301.93	32	17	17	20.24	26.63	278.05	37	19	19	22.62	29.47
Q14315|FLNC_HUMAN	+ +	528.16	204	88	70	33.85	45.36	468.59	202	74	58	28.46	40.33
O94776|MTA2_HUMAN	+ +	343.85	43	24	19	26.97	47.01	295.99	37	17	17	19.1	34.28
O75153|CLU_HUMAN	+ +	421.59	83	38	37	27.74	43.85	349.5	66	27	26	19.71	30.02
Q9H488|OFUT1_HUMAN	+ +	181.87	9	5	5	13.89	26.03	175.35	9	4	4	11.11	20.88
P10253|LYAG_HUMAN	+ +	212.36	16	7	7	11.48	15.55	141.94	10	5	5	8.2	9.35
Q7L0Y3|MRRP1_HUMAN	+ +	217.34	15	6	6	8.96	21.34	239.89	21	8	8	11.94	24.32
Q96T76|MMS19_HUMAN	+ +	259.29	23	10	10	12.05	16.02	245.05	24	11	11	13.25	18.16
Q9NXF1|TEX10_HUMAN	+ +	193.99	12	6	6	5.61	10.98	194.91	13	6	6	5.61	8.4
P08621|RU17_HUMAN	+ +	222.75	32	12	12	10.71	26.09	191.54	27	8	8	7.14	19.45
Q9NR56|MBNL1_HUMAN	+ +	87.94	2	2	2	5.88	4.9	74.8	2	2	2	5.88	4.9
Q9UHR4|BI2L1_HUMAN	+ +	238.39	13	6	6	9.09	17.42	219.33	15	6	6	9.09	21.92
Q8IUF8|MINA_HUMAN	+ +	124.06	7	4	4	7.27	11.61	118.89	5	3	3	5.45	10.11
P61978|HNRPK_HUMAN	+ +	438.48	230	30	30	55.56	60.91	382.68	226	25	25	46.3	60.04
P12955|PEPD_HUMAN	+ +	358.21	39	12	12	26.09	45.03	350.97	47	13	13	28.26	47.06
Q7Z6Z7|HUWE1_HUMAN	+ +	471.56	145	65	65	15.74	26.22	456.13	162	65	65	15.74	25.67
Q9UFC0|LRWD1_HUMAN	+ +	119.55	3	3	3	4.69	9.74	138.52	6	4	4	6.25	9.58
Q14240|IF4A2_HUMAN	+ +	410.37	166	27	11	55.1	73.71	394.69	166	27	12	55.1	78.13
O60749|SNX2_HUMAN	+ +	304.01	35	17	14	25.76	38.54	229.6	27	11	9	16.67	29.29
P25787|PSA2_HUMAN	+ +	319.87	35	10	10	41.67	64.96	279.58	30	9	9	37.5	64.53
O75400|PR40A_HUMAN	+ +	332.01	35	18	18	11.76	22.36	263.87	23	12	12	7.84	17.35
P21283|VATC1_HUMAN	+ +	197.83	6	3	3	5.77	12.3	150.91	7	4	4	7.69	11.26
P34896|GLYC_HUMAN	+ +	152.14	10	4	3	7.41	14.91	155.51	11	4	3	7.41	9.32
P12236|ADT3_HUMAN	+ +	392.28	136	23	8	56.1	59.73	354.2	135	20	4	48.78	66.44
Q9BS26|ERP44_HUMAN	+ +	371.4	49	19	18	44.19	67.98	306.9	40	13	12	30.23	49.01
P25398|RS12_HUMAN	+ +	289.57	32	9	9	45	65.15	214.41	27	6	6	30	53.79
Q13423|NNTM_HUMAN	+ +	185.77	10	8	8	10	10.04	146.59	11	6	6	7.5	7.46
Q7Z4V5|HDGR2_HUMAN	+ +	237.76	15	9	8	7.32	16.99	183.51	13	7	5	5.69	12.52
O00159|MYO1C_HUMAN	+ +	241.62	24	15	14	10.07	18.16	232.98	21	11	10	7.38	14.3
Q8N1G2|CMTR1_HUMAN	+ +	153.73	8	5	5	4.55	9.1	113.5	4	3	3	2.73	3.95
P08574|CY1_HUMAN	+ +	191.47	15	5	5	15.15	20.31	212.83	16	7	7	21.21	34.46
P17174|AATC_HUMAN	+ +	414.24	88	26	26	59.09	80.63	370.47	82	23	23	52.27	77.97
Q9Y305|ACOT9_HUMAN	+ +	127.83	6	5	5	9.09	11.62	129.91	8	5	5	9.09	15.26
Q9NTZ6|RBM12_HUMAN	+ +	288.35	27	17	17	23.94	25.86	227.34	28	17	17	23.94	25.11
P10515|ODP2_HUMAN	+ +	444.62	114	32	32	50.79	67.08	385.73	119	29	29	46.03	66.77
P78417|GSTO1_HUMAN	+ +	374.17	87	23	23	71.88	88.38	317.41	84	19	19	59.38	75.52
Q04917|1433F_HUMAN	+ +	341.66	69	20	16	60.61	72.36	276.05	59	14	11	42.42	58.54
Q9Y223|GLCNE_HUMAN	+ +	70.19	2	2	2	2.67	2.91	94.65	3	3	3	4	4.43
P22102|PUR2_HUMAN	+ +	441.3	84	34	34	33.01	46.53	373.2	74	30	30	29.13	43.37
Q6P1J9|CDC73_HUMAN	+ +	168.72	10	7	7	8.43	17.7	156.53	8	6	6	7.23	14.69
Q92575|UBXN4_HUMAN	+ +	249.1	13	4	4	5.33	15.35	227.11	13	4	4	5.33	18.7
P25685|DNJB1_HUMAN	+ +	261.53	35	13	12	24.53	39.12	245.54	36	11	11	20.75	35.29
P14618|KPYM_HUMAN	+ +	619.09	458	52	52	83.87	73.63	526.16	452	42	42	67.74	70.62
P02765|FETUA_HUMAN	+ +	161.76	25	4	4	13.79	7.08	184.83	31	6	6	20.69	18.53
Q9UBW8|CSN7A_HUMAN	+ +	166.47	6	3	3	8.57	28	121.03	5	2	2	5.71	17.09
Q9NZB2|F120A_HUMAN	+ +	307.13	31	16	15	14.04	21.91	281.94	22	12	12	10.53	17.62
P02792|FRIL_HUMAN	+ +	141.38	6	3	3	13.64	23.43	164.41	11	6	6	27.27	42.86
P48643|TCPE_HUMAN	+ +	501.65	220	47	46	71.21	80.96	438.32	209	37	36	56.06	70.79
Q9Y5L0|TNPO3_HUMAN	+ +	352.11	49	19	19	24.68	33.48	340.01	52	18	18	23.38	28.71
O75521|ECI2_HUMAN	+ +	156.26	6	5	5	10.2	19.8	67.95	2	2	2	4.08	5.08
Q96AB3|ISOC2_HUMAN	+ +	122.18	5	3	3	17.65	38.54	155.32	7	4	4	23.53	47.32
Q9H9B4|SFXN1_HUMAN	+ +	208.66	19	8	8	25.81	36.96	197.24	19	8	7	25.81	36.96
P06744|G6PI_HUMAN	+ +	477.24	138	30	30	49.18	71.86	412.66	157	29	29	47.54	71.51
Q8TCS8|PNPT1_HUMAN	+ +	138.01	5	4	4	4.44	6.64	96.87	4	3	3	3.33	3.96
Q9BY44|EIF2A_HUMAN	+ +	192.58	15	7	7	10.94	17.09	188.22	14	7	7	10.94	19.15
O00203|AP3B1_HUMAN	+ +	273.16	18	15	15	11.36	18.56	243.99	23	11	11	8.33	13.07
Q86XP3|DDX42_HUMAN	+ +	321.45	24	15	15	12.5	23.35	257.63	21	13	13	10.83	19.83
P13073|COX41_HUMAN	+ +	192.3	13	6	6	21.43	35.5	146.72	10	4	4	14.29	21.89
O75884|RBBP9_HUMAN	+ +	157.99	4	4	4	21.05	44.09	107.89	2	2	2	10.53	16.13
Q5VIR6|VPS53_HUMAN	+ +	147.9	5	4	4	4.76	9.16	92.7	4	2	2	2.38	5.44
P27144|KAD4_HUMAN	+ +	232.5	20	8	8	29.63	47.53	212.4	24	6	6	22.22	43.05
Q5JWF2|GNAS1_HUMAN	+ +	271.55	23	11	10	10.78	12.92	286.83	29	12	11	11.76	15.81
O43903|GAS2_HUMAN	+ +	155.42	9	5	4	11.36	17.57	124.37	3	2	2	4.55	8.63
Q9UQ80|PA2G4_HUMAN	+ +	433.29	123	26	26	47.27	71.07	388.89	134	22	22	40	65.99
O43491|E41L2_HUMAN	+ +	508.65	124	44	44	32.59	54.83	449.35	140	42	42	31.11	51.94
O60610|DIAP1_HUMAN	+ +	428.37	86	41	41	25.95	39.39	389.76	89	35	35	22.15	35.14
Q14257|RCN2_HUMAN	+ +	246.4	8	5	5	15.62	23.34	262.21	11	6	6	18.75	27.13
E9PAV3|NACAM_HUMAN	+ +	265.74	30	6	5	3.7	3.37	198.12	27	5	5	3.09	3.37
P35250|RFC2_HUMAN	+ +	101.87	5	3	3	7.69	11.3	132	7	3	3	7.69	12.15
Q9NS69|TOM22_HUMAN	+ +	176.76	7	3	3	27.27	33.8	173.66	8	3	3	27.27	33.8
P62081|RS7_HUMAN	+ +	402.88	87	19	19	54.29	68.56	309.94	76	15	15	42.86	63.92
Q9BXS9|S26A6_HUMAN	+ +	96.79	2	2	2	3.03	5.93	109.5	6	2	2	3.03	5.93
Q9Y394|DHRS7_HUMAN	+ +	276.06	25	10	10	26.32	48.67	236.68	23	6	6	15.79	28.61
P49419|AL7A1_HUMAN	+ +	310.87	31	12	12	21.43	35.44	323.85	34	16	16	28.57	40.63
P40937|RFC5_HUMAN	+ +	221.85	7	5	5	12.2	27.06	199.68	9	5	5	12.2	23.53
Q99879|H2B1M_HUMAN	+ +	133.84	10	3	3	10.71	27.78	116.86	13	3	3	10.71	27.78
P11387|TOP1_HUMAN	+ +	404.25	90	36	36	20.93	44.58	335.75	69	23	23	13.37	32.29
Q9Y3I0|RTCB_HUMAN	+ +	365.87	47	20	20	34.48	50.1	344.24	48	18	18	31.03	46.93
P53634|CATC_HUMAN	+ +	158.33	10	4	4	9.76	13.17	135.33	9	4	4	9.76	13.17
Q9HCE1|MOV10_HUMAN	+ +	325.44	36	22	22	17.32	30.11	248.3	22	13	13	10.24	18.15
Q9UHB6|LIMA1_HUMAN	+ +	238.2	16	9	9	8.26	17.13	193.81	10	6	6	5.5	11.07
Q96EK6|GNA1_HUMAN	+ +	98.25	4	2	2	9.52	25.54	95.64	6	2	2	9.52	25.54
Q9H1X3|DJC25_HUMAN	+ +	131.93	8	3	2	5.08	11.94	152.34	4	3	3	5.08	10.56
O95782|AP2A1_HUMAN	+ +	303.17	22	17	11	16.5	25.08	268.36	31	14	11	13.59	24.46
Q13151|ROA0_HUMAN	+ +	332.8	38	12	10	35.29	48.52	274.77	34	9	7	26.47	42.62
Q9BRF8|CPPED_HUMAN	+ +	175.15	7	5	5	14.71	21.97	140.23	9	3	3	8.82	17.52
P54709|AT1B3_HUMAN	+ +	158.8	7	4	4	13.79	22.94	129.17	7	3	3	10.34	19
Q9Y383|LC7L2_HUMAN	+ +	267.91	33	13	8	12.62	34.95	222.86	40	9	6	8.74	29.59
Q4V328|GRAP1_HUMAN	+ +	153.85	6	4	3	3.28	6.54	168.49	5	3	3	2.46	5.95
P02671|FIBA_HUMAN	+ +	343.66	45	21	21	23.33	29.91	350.04	56	19	19	21.11	28.64
Q8IY67|RAVR1_HUMAN	+ +	268.07	16	11	11	22	34.49	243.49	20	8	8	16	28.05
P10768|ESTD_HUMAN	+ +	299.98	24	9	9	32.14	59.93	277.6	28	8	8	28.57	57.45
P13473|LAMP2_HUMAN	+ +	122.7	8	3	3	11.11	7.07	129.64	12	4	4	14.81	9.27
Q9BW27|NUP85_HUMAN	+ +	272.57	18	9	9	13.43	18.75	265	16	9	9	13.43	22.71
P07339|CATD_HUMAN	+ +	337.79	56	19	18	52.78	49.51	272.57	46	11	11	30.56	35.92
Q9ULK4|MED23_HUMAN	+ +	154.18	6	3	3	2.48	3.44	123.91	6	3	3	2.48	3.29
Q08379|GOGA2_HUMAN	+ +	243.88	12	9	9	7.32	15.07	210.97	11	6	6	4.88	9.38
Q14697|GANAB_HUMAN	+ +	622.21	485	69	69	81.18	77.01	585.09	472	61	61	71.76	81.89
P07947|YES_HUMAN	+ +	214.92	19	11	7	18.33	29.28	183.87	17	10	6	16.67	25.78
Q99956|DUS9_HUMAN	+ +	294.39	20	10	10	26.32	40.1	277.02	27	11	11	28.95	42.45
P49790|NU153_HUMAN	+ +	170.77	10	7	7	5.88	5.56	150.77	8	4	4	3.36	4.14
Q14676|MDC1_HUMAN	+ +	272.82	22	13	12	5.58	9.96	235.68	27	13	12	5.58	10.39
O75122|CLAP2_HUMAN	+ +	191.37	9	6	4	3.87	7.5	198.05	10	6	4	3.87	6.88
Q9UKG1|DP13A_HUMAN	+ +	140.02	8	3	2	3.8	5.92	145.63	5	3	2	3.8	5.36
Q96AE4|FUBP1_HUMAN	+ +	312.72	44	16	11	29.63	31.37	262.3	44	14	9	25.93	23.45
P61011|SRP54_HUMAN	+ +	151.15	6	4	4	6.15	18.65	147.54	6	4	4	6.15	10.71
Q8NFH5|NUP53_HUMAN	+ +	100.03	3	2	2	7.69	7.67	90.35	2	2	2	7.69	7.67
Q969X5|ERGI1_HUMAN	+ +	192.58	12	6	5	21.43	24.48	188.89	18	7	7	25	33.79
Q12792|TWF1_HUMAN	+ +	309.41	23	13	12	27.66	45.14	281.52	22	12	11	25.53	49.71
P61088|UBE2N_HUMAN	+ +	283.84	29	13	13	68.42	79.61	216.92	24	8	8	42.11	53.29
Q16576|RBBP7_HUMAN	+ +	400.64	59	19	12	59.38	78.82	342.35	58	14	10	43.75	65.18
P30520|PURA2_HUMAN	+ +	304.14	34	15	14	31.25	41.01	285.07	38	12	11	25	33.99
P19784|CSK22_HUMAN	+ +	175.83	10	5	3	10.42	16.86	152.52	6	4	3	8.33	13.43
Q9NUJ1|ABHDA_HUMAN	+ +	186.93	8	5	5	14.29	30.39	168.63	12	5	5	14.29	17.32
P53990|IST1_HUMAN	+ +	201.15	10	7	6	16.67	19.78	232.88	17	9	9	21.43	28.3
Q9BVL2|NUPL1_HUMAN	+ +	126.09	2	2	2	5.56	4.51	111.39	2	2	2	5.56	4.51
P42285|SK2L2_HUMAN	+ +	352.97	64	19	17	14.39	25.05	321.01	71	20	18	15.15	26.39
P22087|FBRL_HUMAN	+ +	290.06	40	13	13	28.89	55.14	252.73	38	12	12	26.67	51.09
O43929|ORC4_HUMAN	+ +	170.34	6	4	4	8.33	13.07	152.78	4	3	3	6.25	10.55
Q9NQC3|RTN4_HUMAN	+ +	241.15	30	6	6	5.77	7.38	237.45	24	7	7	6.73	8.39
Q9HC38|GLOD4_HUMAN	+ +	157.92	13	6	6	16.22	19.49	177.09	14	7	7	18.92	27.16
Q99829|CPNE1_HUMAN	+ +	367.63	75	22	22	47.83	62.2	332.47	68	18	18	39.13	53.82
Q9UPU5|UBP24_HUMAN	+ +	293.92	23	14	14	5.22	9.69	290.8	21	18	18	6.72	11.37
Q92973|TNPO1_HUMAN	+ +	401.24	90	30	25	40.54	51.78	392.62	100	29	25	39.19	49.22
P02679|FIBG_HUMAN	+ +	368.97	39	16	16	36.36	45.47	343.9	41	17	17	38.64	47.46
Q16531|DDB1_HUMAN	+ +	479.87	146	50	50	52.63	48.33	456.29	136	43	43	45.26	46.23
Q9Y285|SYFA_HUMAN	+ +	298.37	37	13	13	22.03	48.23	243.51	37	10	10	16.95	35.04
Q08378|GOGA3_HUMAN	+ +	126.93	4	4	4	2.06	4.34	132.22	5	3	3	1.55	2.74
Q9UBM7|DHCR7_HUMAN	+ +	291.69	53	11	11	28.95	24.21	286.69	61	12	12	31.58	28.84
Q09666|AHNK_HUMAN	+ +	606.75	413	189	188	21.9	40.9	561.83	412	161	161	18.66	37.27
O95793|STAU1_HUMAN	+ +	241.55	21	13	13	19.4	27.21	177.76	14	8	8	11.94	14.9
P62280|RS11_HUMAN	+ +	289.83	86	17	17	48.57	64.56	255.03	67	12	12	34.29	58.23
P53618|COPB_HUMAN	+ +	512.02	172	53	52	50	67.47	456.56	180	48	47	45.28	59.81
P54687|BCAT1_HUMAN	+ +	234.6	11	6	6	18.75	31.09	174.09	12	6	6	18.75	25.91
Q9UPQ8|DOLK_HUMAN	+ +	102.8	3	3	3	9.38	8.92	91.18	5	2	2	6.25	3.53
Q9NR30|DDX21_HUMAN	+ +	419.32	91	35	33	26.32	52.62	377.84	86	28	27	21.05	43.68
Q15691|MARE1_HUMAN	+ +	371.52	44	18	18	62.07	64.55	316.9	37	14	12	48.28	60.82
Q8NDI1|EHBP1_HUMAN	+ +	151.42	5	4	4	2.3	5.36	174.75	10	5	5	2.87	5.44
Q96AY3|FKB10_HUMAN	+ +	121.19	3	3	3	5.66	8.76	146.72	7	4	4	7.55	9.79
Q15738|NSDHL_HUMAN	+ +	263.96	14	6	6	16.22	27.08	242.59	18	6	6	16.22	26.54
Q9BXF6|RFIP5_HUMAN	+ +	116.05	3	3	3	3.7	8.88	84.09	3	2	2	2.47	5.21
P0DMV8|HS71A_HUMAN	+ +	491.52	185	46	28	56.79	74.73	448.28	172	39	22	48.15	71.76
Q14677|EPN4_HUMAN	+ +	255.42	23	7	7	10.94	16.64	214.77	28	7	7	10.94	15.36
P02675|FIBB_HUMAN	+ +	401.94	46	23	23	38.98	49.9	342.82	49	18	18	30.51	44.2
Q05639|EF1A2_HUMAN	+ +	380.54	412	18	2	30	42.33	319.85	454	12	2	20	30.24
O00303|EIF3F_HUMAN	+ +	305.37	34	13	13	56.52	54.62	269.2	31	10	10	43.48	41.74
P07737|PROF1_HUMAN	+ +	353.75	114	14	14	87.5	77.86	311.6	103	13	13	81.25	74.29
P23528|COF1_HUMAN	+ +	452.36	113	20	14	68.97	76.51	355.03	105	14	10	48.28	68.07
Q8TEX9|IPO4_HUMAN	+ +	484.3	163	47	47	53.41	66.51	438.69	177	42	42	47.73	60.78
P30153|2AAA_HUMAN	+ +	443.33	116	37	27	62.71	69.61	399.65	132	29	22	49.15	65.87
Q9UHB9|SRP68_HUMAN	+ +	320.69	30	15	15	17.05	28.23	292.46	25	11	11	12.5	27.75
Q9UJU6|DBNL_HUMAN	+ +	162.73	11	5	5	10	14.19	160.7	12	5	5	10	14.19
Q13228|SBP1_HUMAN	+ +	162.02	5	4	4	8.51	13.77	138.77	7	4	4	8.51	11.44
P12268|IMDH2_HUMAN	+ +	430.34	109	29	28	49.15	72.18	408.47	93	25	24	42.37	65.18
P10606|COX5B_HUMAN	+ +	97.67	5	2	2	11.76	24.03	101.92	4	2	2	11.76	18.6
P13688|CEAM1_HUMAN	+ +	88.77	3	2	2	6.25	7.6	92.99	3	2	2	6.25	8.17
P62070|RRAS2_HUMAN	+ +	132.46	6	4	4	13.33	21.57	92.3	4	2	2	6.67	11.27
Q99986|VRK1_HUMAN	+ +	181.69	11	6	6	9.38	23.99	145.48	10	6	6	9.38	23.74
Q14651|PLSI_HUMAN	+ +	233.02	18	7	3	10.45	16.22	213.48	22	7	3	10.45	16.22
P60900|PSA6_HUMAN	+ +	241.03	36	11	11	37.93	47.97	210.82	30	9	9	31.03	43.9
P35249|RFC4_HUMAN	+ +	136.29	6	4	4	8.51	18.18	138.95	8	4	4	8.51	15.98
P63104|1433Z_HUMAN	+ +	458.63	169	26	21	81.25	73.06	395.49	160	21	15	65.62	73.06
Q9UBX3|DIC_HUMAN	+ +	212.03	15	6	6	18.18	27.18	195.34	20	6	6	18.18	27.18
Q69YN4|VIR_HUMAN	+ +	176.03	7	4	4	2.4	3.97	172.64	10	4	4	2.4	3.97
O60218|AK1BA_HUMAN	+ +	90.33	2	2	2	5.13	8.23	104.44	4	3	3	7.69	11.08
Q9UHY1|NRBP_HUMAN	+ +	120.61	5	3	3	6.12	10.28	116.73	5	3	3	6.12	10.84
O96008|TOM40_HUMAN	+ +	426.76	57	15	15	62.5	68.7	371.46	57	15	15	62.5	71.75
P62995|TRA2B_HUMAN	+ +	273.98	19	9	9	12.86	35.07	256.37	20	7	7	10	34.03
O75083|WDR1_HUMAN	+ +	522.66	185	40	39	70.18	83	486.02	177	34	33	59.65	76.24
P25788|PSA3_HUMAN	+ +	192.21	24	7	7	22.58	29.8	170.62	23	7	7	22.58	27.45
Q01780|EXOSX_HUMAN	+ +	266.63	14	10	10	8.77	22.49	221.85	14	8	8	7.02	14.8
Q8IYS1|P20D2_HUMAN	+ +	124.97	5	3	3	9.09	14.45	139.49	5	3	3	9.09	12.84
P62316|SMD2_HUMAN	+ +	207.2	13	6	6	27.27	55.08	196.03	13	6	6	27.27	55.08
Q96J01|THOC3_HUMAN	+ +	183.23	7	6	5	17.14	25.36	132.46	10	5	4	14.29	15.1
O95573|ACSL3_HUMAN	+ +	474.44	114	34	31	43.59	59.86	437.75	112	31	29	39.74	58.06
Q9BW92|SYTM_HUMAN	+ +	140.19	6	4	3	5.26	7.24	140.77	5	3	3	3.95	6.41
Q9BZZ5|API5_HUMAN	+ +	338.19	41	17	17	24.29	42.56	267.46	35	13	13	18.57	37.4
P06748|NPM_HUMAN	+ +	432.25	142	16	16	40	52.38	365.02	141	15	15	37.5	52.38
P51784|UBP11_HUMAN	+ +	206.46	12	7	6	6.93	16.41	198.47	22	9	8	8.91	19.11
Q9BXW9|FACD2_HUMAN	+ +	194.4	7	6	6	3.92	5.03	201.56	10	6	6	3.92	8.41
Q7L1Q6|BZW1_HUMAN	+ +	317.08	34	18	16	31.03	42	267.64	37	14	12	24.14	32.7
Q86YS6|RAB43_HUMAN	+ +	153.24	9	4	3	16.67	23.58	142.4	10	4	3	16.67	28.3
P31150|GDIA_HUMAN	+ +	339.78	52	13	3	26	35.35	308.9	59	12	2	24	32.66
P61353|RL27_HUMAN	+ +	286.29	59	12	12	34.29	54.41	212.31	40	7	7	20	49.26
Q15149|PLEC_HUMAN	+ +	491.05	142	89	83	12.92	25.15	449.88	160	81	76	11.76	24.1
O15427|MOT4_HUMAN	+ +	132.57	6	4	4	14.81	10.11	123.38	6	4	4	14.81	10.11
Q9BUJ2|HNRL1_HUMAN	+ +	384.66	68	23	22	23.71	32.48	338.24	61	19	18	19.59	28.27
P51690|ARSE_HUMAN	+ +	249.68	23	9	9	20	22.58	234.09	27	9	9	20	19.86
Q9NVP1|DDX18_HUMAN	+ +	274.01	30	14	14	13.59	31.04	238.45	25	12	12	11.65	22.99
P17987|TCPA_HUMAN	+ +	500.86	217	37	37	55.22	77.52	437.33	217	32	32	47.76	72.12
Q13813|SPTN1_HUMAN	+ +	771.92	967	233	233	67.34	81.11	672.47	1018	197	197	56.94	75.85
O75348|VATG1_HUMAN	+ +	128.32	4	2	2	8.7	21.19	122.28	6	2	2	8.7	21.19
Q16527|CSRP2_HUMAN	+ +	213.19	12	6	6	23.08	35.75	175.66	12	5	5	19.23	39.9
P52569|CTR2_HUMAN	+ +	128.82	5	3	3	6.52	7.9	106.63	5	4	4	8.7	8.97
Q9UIJ7|KAD3_HUMAN	+ +	197.84	12	6	6	20.69	34.8	193.92	10	7	7	24.14	38.33
O76071|CIAO1_HUMAN	+ +	125.73	6	4	4	14.29	21.53	106.93	3	3	3	10.71	14.75
Q9H1K4|GHC2_HUMAN	+ +	206.46	13	5	5	15.15	22.86	198.22	17	6	6	18.18	25.4
Q8IU81|I2BP1_HUMAN	+ +	90.76	3	2	2	3.12	5.82	100.39	3	2	2	3.12	5.82
P42695|CNDD3_HUMAN	+ +	123.96	7	3	2	1.75	3.14	116.5	4	2	2	1.17	2.47
P40939|ECHA_HUMAN	+ +	485.27	118	36	36	35.64	61.86	406.54	120	29	29	28.71	60.42
P62495|ERF1_HUMAN	+ +	264.35	27	13	13	23.64	42.56	236.18	31	12	12	21.82	33.41
P29317|EPHA2_HUMAN	+ +	295.36	26	15	14	15.46	24.69	251.88	19	11	10	11.34	16.19
Q96SB4|SRPK1_HUMAN	+ +	276.02	20	11	9	13.25	23.97	215.89	13	8	7	9.64	19.39
P32322|P5CR1_HUMAN	+ +	212.22	8	5	4	16.67	22.26	231.09	13	7	6	23.33	29.47
P50552|VASP_HUMAN	+ +	278.13	30	11	11	25.58	30.79	248.68	29	9	9	20.93	27.37
Q9UKE5|TNIK_HUMAN	+ +	186.48	17	11	2	6.08	10.15	209.21	15	9	2	4.97	8.01
Q02978|M2OM_HUMAN	+ +	278.5	32	11	11	30.56	55.73	241.05	29	8	8	22.22	34.39
P27797|CALR_HUMAN	+ +	555.72	303	36	36	80	84.41	486.22	277	27	27	60	83.21
Q13404|UB2V1_HUMAN	+ +	145.24	11	5	5	26.32	23.81	145.38	10	5	5	26.32	29.93
O00483|NDUA4_HUMAN	+ +	139.1	6	3	3	27.27	53.09	152.22	8	4	4	36.36	53.09
Q9H0U4|RAB1B_HUMAN	+ +	385.33	98	14	6	60.87	74.63	337.44	91	12	4	52.17	70.15
Q3ZCQ8|TIM50_HUMAN	+ +	254.92	14	7	7	16.67	20.68	231.86	19	5	5	11.9	20.11
P34897|GLYM_HUMAN	+ +	454.39	144	39	37	63.93	77.98	401.42	136	28	27	45.9	70.63
Q01085|TIAR_HUMAN	+ +	223.48	17	6	2	18.18	17.87	202.75	14	5	2	15.15	16.27
P63261|ACTG_HUMAN	+ +	593.7	1004	45	17	121.62	93.07	501.17	926	36	12	97.3	89.6
O15321|TM9S1_HUMAN	+ +	96.59	4	2	2	4.35	5.12	98.72	5	3	3	6.52	4.62
P52292|IMA1_HUMAN	+ +	427.36	119	27	27	54	69.19	387.59	120	23	23	46	70.51
P00390|GSHR_HUMAN	+ +	472.77	119	26	26	45.61	70.88	413.88	120	22	22	38.6	64.18
O14818|PSA7_HUMAN	+ +	340.85	54	18	17	45	68.95	314.23	55	16	16	40	58.47
P23588|IF4B_HUMAN	+ +	397.8	55	19	19	17.43	38.46	321.92	43	13	13	11.93	31.75
Q9UBD5|ORC3_HUMAN	+ +	136.19	3	2	2	2.33	4.5	153.27	6	3	3	3.49	8.16
P20073|ANXA7_HUMAN	+ +	195.05	14	7	7	17.5	17.42	153.35	13	6	6	15	14.14
Q99832|TCPH_HUMAN	+ +	524.36	240	45	45	67.16	81.95	476.91	255	38	38	56.72	78.27
P35658|NU214_HUMAN	+ +	339.16	30	19	19	15.08	14.59	304.1	32	15	15	11.9	12.3
Q8WUA4|TF3C2_HUMAN	+ +	109.63	4	3	2	3.57	5.38	121.89	4	3	2	3.57	6.15
P58876|H2B1D_HUMAN	+ +	133.84	10	3	3	10.71	27.78	116.86	13	3	3	10.71	27.78
Q5VT66|MARC1_HUMAN	+ +	183.36	6	4	4	10.26	16.32	202.48	10	5	5	12.82	23.15
P42785|PCP_HUMAN	+ +	150.04	8	3	3	7.69	8.67	151.33	7	3	3	7.69	8.67
Q86TI2|DPP9_HUMAN	+ +	233.88	20	15	14	18.29	29.2	226.41	20	11	11	13.41	20.51
P61106|RAB14_HUMAN	+ +	332.08	38	13	12	56.52	67.44	305.79	37	14	13	60.87	71.16
O76021|RL1D1_HUMAN	+ +	158.63	12	5	5	4.76	12.45	161.8	11	6	6	5.71	13.67
Q9Y4W6|AFG32_HUMAN	+ +	298.47	45	20	19	18.69	34	279.26	34	18	18	16.82	33.5
P50395|GDIB_HUMAN	+ +	490.87	166	39	29	67.24	82.25	431.63	170	33	23	56.9	74.83
Q8IV08|PLD3_HUMAN	+ +	230.01	12	6	6	15.38	20.41	187.7	16	6	6	15.38	20.41
P36915|GNL1_HUMAN	+ +	178.68	8	4	4	5.19	10.54	155.64	9	4	4	5.19	10.87
P17706|PTN2_HUMAN	+ +	153.97	6	3	3	5.08	9.64	152.22	6	3	3	5.08	11.33
P52594|AGFG1_HUMAN	+ +	289.11	16	8	7	22.22	26.87	263.9	18	10	8	27.78	29
O95347|SMC2_HUMAN	+ +	335.58	46	25	25	12.95	26.73	304.77	46	20	19	10.36	20.55
Q3SXM5|HSDL1_HUMAN	+ +	132.49	6	4	4	11.76	11.21	70.53	4	2	2	5.88	4.85
P53396|ACLY_HUMAN	+ +	557.73	331	74	73	66.07	75.93	498.8	328	64	64	57.14	75.2
P61158|ARP3_HUMAN	+ +	363.81	60	17	13	37.78	67.46	356.65	72	19	19	42.22	70.1
Q8N257|H2B3B_HUMAN	+ +	133.84	10	3	3	10.71	27.78	116.86	13	3	3	10.71	27.78
P61160|ARP2_HUMAN	+ +	341.33	52	15	14	30.61	52.79	303.45	42	15	14	30.61	53.05
Q8N392|RHG18_HUMAN	+ +	169.95	10	7	7	7.69	14.78	182.67	15	8	8	8.79	14.78
Q9NUQ8|ABCF3_HUMAN	+ +	228.08	10	7	7	7.87	15.8	233.63	12	7	7	7.87	17.63
P50995|ANX11_HUMAN	+ +	243	13	8	8	15.38	20.99	221.59	14	7	7	13.46	18.42
Q15717|ELAV1_HUMAN	+ +	178.43	14	6	6	16.67	17.79	170.86	13	5	5	13.89	19.02
Q9NVM6|DJC17_HUMAN	+ +	124.66	3	2	2	3.51	11.51	126.58	6	2	2	3.51	11.51
Q8NE71|ABCF1_HUMAN	+ +	423.86	55	25	25	17.99	48.64	367.74	61	23	23	16.55	43.31
P28066|PSA5_HUMAN	+ +	202.74	17	5	5	25	32.78	218.43	19	6	6	30	36.93
Q00839|HNRPU_HUMAN	+ +	556.32	270	53	52	48.18	54.3	493.03	233	44	43	40	49.21
P51654|GPC3_HUMAN	+ +	197.33	13	4	4	6.9	9.83	200.96	15	4	4	6.9	12.07
Q6UW02|CP20A_HUMAN	+ +	203.67	8	7	6	14.29	20.13	207.62	11	6	6	12.24	20.13
Q6ZN17|LN28B_HUMAN	+ +	307.1	39	13	12	35.14	60.4	275.92	41	10	9	27.03	56
Q16543|CDC37_HUMAN	+ +	356.57	57	21	21	31.82	50.53	261.72	28	11	11	16.67	36.77
P27708|PYR1_HUMAN	+ +	330.84	51	28	27	14.07	17.62	325.61	62	31	29	15.58	20.27
P42167|LAP2B_HUMAN	+ +	391.28	58	17	9	24.29	53.52	338.45	61	16	8	22.86	56.61
Q9UKY7|CDV3_HUMAN	+ +	191.62	5	3	3	8.33	34.88	138.16	6	3	3	8.33	34.88
Q15393|SF3B3_HUMAN	+ +	444.34	95	37	36	32.46	46.01	444.15	114	44	43	38.6	49.55
Q7Z2Z2|ETUD1_HUMAN	+ +	97.35	2	2	2	1.6	4.38	94	4	3	3	2.4	5.27
P50897|PPT1_HUMAN	+ +	82.57	4	2	2	7.14	8.82	104.65	3	3	3	10.71	14.38
P59998|ARPC4_HUMAN	+ +	237.45	20	7	7	30.43	52.98	206.73	17	5	5	21.74	48.21
Q92576|PHF3_HUMAN	+ +	68.29	3	2	2	0.72	1.08	75.09	3	2	2	0.72	1.08
Q93052|LPP_HUMAN	+ +	270.13	16	9	8	19.15	23.86	233.45	11	8	8	17.02	27.78
Q9NUQ2|PLCE_HUMAN	+ +	97.01	4	2	2	4.17	5.22	88.09	4	2	2	4.17	5.22
Q96I15|SCLY_HUMAN	+ +	185.73	6	4	4	9.76	16.85	126.06	3	3	3	7.32	8.76
Q86YP4|P66A_HUMAN	+ +	121.84	5	3	2	3.9	6.48	117.65	7	3	2	3.9	6.48
Q8NHH9|ATLA2_HUMAN	+ +	160.86	16	4	3	7.02	11.32	161.6	21	5	4	8.77	14.58
Q99426|TBCB_HUMAN	+ +	149.34	6	4	4	12.9	13.52	111.37	4	2	2	6.45	8.61
Q07960|RHG01_HUMAN	+ +	220.2	11	6	6	14.29	25.06	235.4	18	7	7	16.67	28.93
P62258|1433E_HUMAN	+ +	453.7	200	29	27	87.88	83.53	408.82	200	27	25	81.82	83.53
P49773|HINT1_HUMAN	+ +	227.21	16	6	6	42.86	72.22	181.88	15	5	5	35.71	71.43
P42892|ECE1_HUMAN	+ +	102.95	8	3	3	4	5.19	123.69	8	5	5	6.67	8.83
O00170|AIP_HUMAN	+ +	298.05	31	13	13	30.23	46.36	256.38	34	12	12	27.91	53.33
Q16836|HCDH_HUMAN	+ +	286.41	32	11	11	27.5	61.15	245.98	31	8	8	20	44.9
P31948|STIP1_HUMAN	+ +	461.1	138	41	41	47.13	65.19	377.54	119	32	32	36.78	49.36
P05387|RLA2_HUMAN	+ +	197.13	6	4	4	30.77	62.61	146.43	6	3	3	23.08	46.09
P14625|ENPL_HUMAN	+ +	625.45	710	90	87	78.95	78.7	549.32	682	78	75	68.42	75.47
O15254|ACOX3_HUMAN	+ +	118.74	4	3	3	4.17	5.57	159.01	7	5	5	6.94	8.86
Q16698|DECR_HUMAN	+ +	223.44	16	7	7	17.95	25.07	217.09	17	7	7	17.95	28.66
P36578|RL4_HUMAN	+ +	433.22	182	30	29	32.97	49.88	366.71	147	20	20	21.98	42.86
P14678|RSMB_HUMAN	+ +	235.39	32	8	8	30.77	26.25	168.95	28	6	6	23.08	24.17
P31151|S10A7_HUMAN	+ +	196.72	13	3	3	20	30.69	156.67	7	3	3	20	30.69
Q86WB0|NIPA_HUMAN	+ +	150.61	7	4	4	7.69	15.14	159.99	8	4	4	7.69	11.16
Q7Z4W1|DCXR_HUMAN	+ +	124.89	7	3	3	12.5	16.39	176.35	9	5	5	20.83	35.25
Q5T8P6|RBM26_HUMAN	+ +	131.71	6	3	2	1.97	3.87	140.47	6	4	3	2.63	4.77
Q71UM5|RS27L_HUMAN	+ +	173.44	21	4	2	25	40.48	162.11	20	4	2	25	40.48
Q15637|SF01_HUMAN	+ +	297.64	41	10	10	19.23	20.34	256.97	36	9	9	17.31	18.47
Q13724|MOGS_HUMAN	+ +	341.99	35	15	15	19.48	32.62	280.62	26	13	13	16.88	22.46
Q06033|ITIH3_HUMAN	+ +	113.02	4	3	3	3.3	4.16	106.57	2	2	2	2.2	1.46
Q9UBB4|ATX10_HUMAN	+ +	261.06	23	13	12	26	37.68	247.66	18	10	10	20	36.42
O75352|MPU1_HUMAN	+ +	124.61	2	2	2	12.5	12.96	123.5	5	3	3	18.75	17
P21281|VATB2_HUMAN	+ +	354.8	41	17	17	32.08	45.21	309.67	46	13	13	24.53	40.7
Q9BV38|WDR18_HUMAN	+ +	136.43	6	4	4	11.76	15.05	175.15	10	5	5	14.71	19.91
O60885|BRD4_HUMAN	+ +	96.67	5	2	2	1.29	2.13	101.66	6	2	2	1.29	1.54
Q96DZ1|ERLEC_HUMAN	+ +	128.34	4	3	3	5.66	10.35	141.06	5	3	3	5.66	9.11
Q96PZ0|PUS7_HUMAN	+ +	158.5	9	6	6	7.14	10.29	244.95	14	8	8	9.52	17.25
P12270|TPR_HUMAN	+ +	421.67	72	42	42	13.5	25.81	393.89	74	40	40	12.86	24.5
Q7Z478|DHX29_HUMAN	+ +	237.94	14	11	11	5.98	13.08	233.92	13	10	10	5.43	10.81
O43148|MCES_HUMAN	+ +	206.63	11	7	7	8.86	22.06	74.02	4	2	2	2.53	7.14
O14925|TIM23_HUMAN	+ +	129.2	2	2	2	12.5	18.66	121.33	2	2	2	12.5	18.66
Q99805|TM9S2_HUMAN	+ +	268.27	30	10	10	18.18	17.35	251.14	28	10	10	18.18	17.65
Q9UPN7|PP6R1_HUMAN	+ +	167.3	5	5	5	8.47	10.1	67.43	2	2	2	3.39	6.81
P52272|HNRPM_HUMAN	+ +	468.64	172	40	40	43.96	60.41	392.09	141	33	33	36.26	53.15
O14929|HAT1_HUMAN	+ +	295.66	35	12	12	22.64	39.86	240.2	32	9	9	16.98	30.31
P14735|IDE_HUMAN	+ +	393.53	52	28	28	24.14	46.61	293.68	37	17	17	14.66	31.21
Q9UHG3|PCYOX_HUMAN	+ +	351.8	38	19	19	41.3	51.68	316.99	54	18	18	39.13	46.93
P53602|MVD1_HUMAN	+ +	324.51	36	14	14	35.9	57	300.37	41	17	17	43.59	64.75
Q15075|EEA1_HUMAN	+ +	326.84	32	21	21	9.46	20.98	289.26	26	16	16	7.21	16.58
P15848|ARSB_HUMAN	+ +	126.1	3	2	2	3.92	8.82	110.53	3	2	2	3.92	11.63
P50851|LRBA_HUMAN	+ +	154.26	5	5	5	1.92	2.34	126.29	2	2	2	0.77	0.98
Q15631|TSN_HUMAN	+ +	286.15	24	10	10	34.48	57.89	258.12	27	8	8	27.59	47.81
Q9NSD9|SYFB_HUMAN	+ +	331.75	47	19	18	27.54	41.09	287.26	53	18	17	26.09	37.18
Q9UHD2|TBK1_HUMAN	+ +	125.42	3	2	2	2.3	6.04	95.08	4	2	2	2.3	4.25
P62917|RL8_HUMAN	+ +	381.04	95	17	17	32.69	57.59	329.71	72	13	13	25	53.31
P83111|LACTB_HUMAN	+ +	170.13	8	6	6	8.7	12.98	173.89	8	5	5	7.25	14.08
Q9NPF4|OSGEP_HUMAN	+ +	129.86	6	2	2	6.25	14.03	105.16	6	2	2	6.25	14.03
Q04837|SSBP_HUMAN	+ +	242.12	19	6	6	27.27	47.3	221.9	18	5	5	22.73	43.92
Q15233|NONO_HUMAN	+ +	405.61	170	31	27	44.29	59.45	372.94	154	26	23	37.14	55.63
P23229|ITA6_HUMAN	+ +	196.36	10	10	10	7.81	10.44	177.96	8	6	6	4.69	5.49
Q13637|RAB32_HUMAN	+ +	128.98	4	4	4	14.81	20.44	108.65	3	2	2	7.41	11.11
Q9H0A0|NAT10_HUMAN	+ +	205.12	10	6	6	4.69	7.9	166.81	7	4	4	3.12	6.44
Q9GZL7|WDR12_HUMAN	+ +	136.86	6	3	3	6.38	16.78	134.39	5	4	4	8.51	15.37
Q9NPQ8|RIC8A_HUMAN	+ +	161	9	5	4	8.62	10.55	154.4	10	6	5	10.34	13.37
Q9Y5S9|RBM8A_HUMAN	+ +	129.72	8	2	2	6.45	29.31	126.34	4	2	2	6.45	15.52
Q07866|KLC1_HUMAN	+ +	250.47	21	12	7	14.29	25.65	239.69	20	9	4	10.71	21.12
Q9Y606|TRUA_HUMAN	+ +	87.41	3	3	3	5.17	7.49	111.29	5	3	3	5.17	7.96
Q14542|S29A2_HUMAN	+ +	111.32	3	2	2	8.7	4.61	134.42	9	3	3	13.04	7.89
P53985|MOT1_HUMAN	+ +	309.73	23	8	8	21.62	17.2	259.88	23	7	7	18.92	16.8
Q9UHB4|NDOR1_HUMAN	+ +	132.95	6	4	4	7.27	12.9	67.52	4	2	2	3.64	8.21
Q92747|ARC1A_HUMAN	+ +	222.45	10	6	5	15	25.14	107.51	6	3	3	7.5	9.19
Q15165|PON2_HUMAN	+ +	375.92	44	15	15	55.56	72.88	302.11	43	13	13	48.15	63.28
Q15392|DHC24_HUMAN	+ +	383	96	24	24	41.38	62.21	348.87	92	19	19	32.76	49.61
P80303|NUCB2_HUMAN	+ +	102.48	7	3	2	4.48	9.52	116.63	7	4	3	5.97	12.14
Q9Y281|COF2_HUMAN	+ +	295.04	38	8	2	28.57	43.98	249.81	35	6	2	21.43	39.16
Q9H6Z4|RANB3_HUMAN	+ +	133.82	8	4	4	7.69	7.41	155.15	9	5	5	9.62	10.05
P11498|PYC_HUMAN	+ +	586.87	327	68	67	54.84	71.82	538.91	323	59	58	47.58	67.91
P14314|GLU2B_HUMAN	+ +	386.78	101	23	22	46.94	47.35	349.07	108	21	20	42.86	45.64
Q00535|CDK5_HUMAN	+ +	111.46	8	3	2	8.33	8.22	88.99	8	3	2	8.33	8.22
P30876|RPB2_HUMAN	+ +	262.11	20	11	11	7.86	11.16	227.86	18	8	8	5.71	8.35
O43264|ZW10_HUMAN	+ +	232.69	12	7	7	7.78	12.84	207.66	11	6	6	6.67	11.94
Q00653|NFKB2_HUMAN	+ +	126.38	4	4	4	4.55	8.56	151.71	5	4	4	4.55	7.67
Q9HC35|EMAL4_HUMAN	+ +	356.84	46	25	25	24.04	28.75	323.88	47	23	23	22.12	28.64
Q96MU7|YTDC1_HUMAN	+ +	136.79	7	4	3	3.08	6.05	96.62	2	2	2	1.54	3.85
Q13443|ADAM9_HUMAN	+ +	206.91	11	8	8	9.41	14.29	136.6	4	3	3	3.53	6.11
Q5T6F2|UBAP2_HUMAN	+ +	209.46	8	6	6	8.33	7.42	180.93	10	6	6	8.33	8.22
Q8IX12|CCAR1_HUMAN	+ +	209.01	13	9	8	5.06	8.43	220.47	16	9	8	5.06	10.78
Q9P035|HACD3_HUMAN	+ +	311.15	37	13	12	30.95	32.04	289.2	43	12	12	28.57	32.04
P40227|TCPZ_HUMAN	+ +	500.92	216	45	44	64.29	76.08	451.73	200	37	30	52.86	73.07
P24390|ERD21_HUMAN	+ +	227.62	15	5	3	27.78	29.25	209.81	17	5	3	27.78	29.25
A0MZ66|SHOT1_HUMAN	+ +	171.48	11	5	5	5.21	10.62	164.63	12	6	6	6.25	15.53
O96019|ACL6A_HUMAN	+ +	279.23	24	10	8	25	30.07	255.36	17	8	8	20	28.44
P05089|ARGI1_HUMAN	+ +	135.01	3	3	3	8.57	11.18	115.73	3	3	3	8.57	9.32
Q2TAL8|QRIC1_HUMAN	+ +	132.34	7	4	3	7.41	7.09	159.61	6	4	4	7.41	9.41
O75410|TACC1_HUMAN	+ +	121.95	7	4	4	4.35	6.58	121.53	6	4	4	4.35	6.09
P15924|DESP_HUMAN	+ +	310.22	39	26	26	5.78	11.74	270.89	28	18	18	4	8.64
Q9UNM6|PSD13_HUMAN	+ +	349.01	56	19	19	48.72	69.15	297.77	55	18	18	46.15	65.16
P11047|LAMC1_HUMAN	+ +	202.4	9	6	6	3.61	5.03	216.18	12	8	8	4.82	6.28
Q15370|ELOB_HUMAN	+ +	142.16	4	2	2	16.67	31.36	126.47	6	4	4	33.33	39.83
O94973|AP2A2_HUMAN	+ +	255.79	16	9	3	9.47	11.5	233.08	17	8	5	8.42	12.78
O95372|LYPA2_HUMAN	+ +	177.01	9	6	6	30	45.89	191.61	12	5	5	25	42.42
Q9Y4G6|TLN2_HUMAN	+ +	312.75	40	18	2	6.98	7.04	295.29	38	15	4	5.81	7.71
P09110|THIK_HUMAN	+ +	316.72	43	16	16	37.21	61.56	270	33	14	14	32.56	46.46
O94979|SC31A_HUMAN	+ +	471.05	135	39	38	39.39	41.48	442.54	162	39	39	39.39	43.93
O15027|SC16A_HUMAN	+ +	205.05	10	7	7	4.86	5.46	191.83	8	6	6	4.17	5.09
Q13131|AAPK1_HUMAN	+ +	172.16	7	4	4	5.48	10.55	165.77	8	4	4	5.48	10.02
Q14191|WRN_HUMAN	+ +	111.4	4	2	2	1.12	2.16	131.91	6	4	4	2.25	4.33
Q14694|UBP10_HUMAN	+ +	307.72	39	15	15	21.74	28.57	265.6	37	14	14	20.29	27.57
Q13451|FKBP5_HUMAN	+ +	96.84	5	2	2	2.9	7	94.16	4	3	3	4.35	6.78
Q01518|CAP1_HUMAN	+ +	464.32	138	35	34	64.81	65.68	385.04	116	24	23	44.44	51.16
Q13098|CSN1_HUMAN	+ +	242.02	14	10	9	16.67	28.51	204.64	13	7	7	11.67	21.38
P52735|VAV2_HUMAN	+ +	277.93	35	17	17	15.6	22.89	255.63	30	14	14	12.84	18.91
Q9Y5X3|SNX5_HUMAN	+ +	271.39	31	13	11	20.31	45.3	208.53	20	9	8	14.06	25.74
P04406|G3P_HUMAN	+ +	601.27	888	34	33	94.44	87.16	525.58	779	24	23	66.67	82.69
P42345|MTOR_HUMAN	+ +	220.61	12	10	10	3.64	7.61	240.58	20	13	13	4.73	10.28
P14635|CCNB1_HUMAN	+ +	142.29	8	5	5	10.64	15.01	132.9	6	3	3	6.38	8.08
Q7LBC6|KDM3B_HUMAN	+ +	226.28	14	9	9	4.57	8.75	186.87	13	8	8	4.06	6.53
P08238|HS90B_HUMAN	+ +	641.61	1031	92	63	86.79	87.98	563.95	1000	72	45	67.92	85.36
Q9BTC0|DIDO1_HUMAN	+ +	152.71	6	4	4	1.36	2.37	139.38	5	4	4	1.36	2.37
P28288|ABCD3_HUMAN	+ +	400.18	89	33	31	39.76	48.56	379.41	92	31	31	37.35	54.32
O60313|OPA1_HUMAN	+ +	191.89	12	7	7	4.79	11.98	187.07	14	7	7	4.79	12.4
P24666|PPAC_HUMAN	+ +	112.6	3	2	2	9.52	13.92	115.81	6	2	2	9.52	13.92
Q13347|EIF3I_HUMAN	+ +	408.53	69	20	19	66.67	78.46	325.6	60	16	16	53.33	72.31
P49903|SPS1_HUMAN	+ +	91.1	4	2	2	6.06	5.87	93.2	4	2	2	6.06	5.87
Q13501|SQSTM_HUMAN	+ +	182.54	10	4	4	10	13.41	207.76	15	5	5	12.5	17.5
Q8IWE2|NXP20_HUMAN	+ +	142.54	7	3	2	5.77	6.22	149.86	10	5	4	9.62	18.12
Q9UNI6|DUS12_HUMAN	+ +	94.44	4	2	2	5.56	9.12	108.25	4	2	2	5.56	9.12
Q9P287|BCCIP_HUMAN	+ +	226.16	13	6	6	16.22	25.16	166.26	7	3	3	8.11	17.2
Q96JM3|CHAP1_HUMAN	+ +	107.68	5	2	2	2.3	2.59	99.84	4	2	2	2.3	2.59
Q9NP61|ARFG3_HUMAN	+ +	144.91	11	3	2	4.76	7.75	118.97	9	2	2	3.17	5.23
P05783|K1C18_HUMAN	+ +	581.01	422	50	47	89.29	85.35	494.54	354	41	39	73.21	80.23
Q92888|ARHG1_HUMAN	+ +	182.4	10	8	8	7.27	8.11	175.03	16	7	7	6.36	9.1
Q68CP9|ARID2_HUMAN	+ +	79.02	3	2	2	1.48	1.91	87.23	4	3	3	2.22	2.83
P17301|ITA2_HUMAN	+ +	84.07	2	2	2	2.22	1.86	105.16	3	2	2	2.22	1.86
O43837|IDH3B_HUMAN	+ +	130.24	5	4	4	8.89	11.95	173.16	15	6	6	13.33	16.36
Q9Y6M5|ZNT1_HUMAN	+ +	158.05	4	3	3	7.32	7.89	178.15	9	5	5	12.2	11.83
Q9NTJ3|SMC4_HUMAN	+ +	405.54	54	32	32	15.69	29.11	342.83	59	26	26	12.75	26.24
Q13492|PICAL_HUMAN	+ +	238.91	15	8	8	13.79	20.09	216.79	11	6	6	10.34	18.87
Q9Y2W1|TR150_HUMAN	+ +	244.33	21	12	11	5.77	12.98	211.94	19	10	9	4.81	12.25
Q9Y3B4|SF3B6_HUMAN	+ +	107.86	7	3	2	14.29	24.8	108.95	3	2	2	9.52	20.8
O60566|BUB1B_HUMAN	+ +	102.45	2	2	2	1.74	4.1	123.36	5	4	4	3.48	7.33
O15145|ARPC3_HUMAN	+ +	124.18	6	3	3	12.5	21.35	132.25	15	5	5	20.83	25.28
O95486|SC24A_HUMAN	+ +	362.27	67	24	22	33.8	30.38	336.46	66	17	16	23.94	24.89
O96000|NDUBA_HUMAN	+ +	87.17	3	2	2	6.67	11.63	83.28	3	2	2	6.67	12.21
Q01105|SET_HUMAN	+ +	377.45	46	16	16	50	48.62	307.77	48	10	10	31.25	44.14
P07900|HS90A_HUMAN	+ +	650.5	986	82	55	75.23	77.46	580.85	976	71	46	65.14	74.59
Q93008|USP9X_HUMAN	+ +	407.46	74	43	24	16.67	21.05	356.31	68	32	31	12.4	16.54
P00167|CYB5_HUMAN	+ +	114.84	6	2	2	18.18	26.12	125.31	4	2	2	18.18	25.37
P51858|HDGF_HUMAN	+ +	356.39	44	13	12	37.14	61.67	300.76	38	12	10	34.29	52.92
O15143|ARC1B_HUMAN	+ +	252.1	12	7	6	17.5	31.72	177.67	11	4	4	10	16.94
P55039|DRG2_HUMAN	+ +	205.39	8	7	7	15.22	30.77	151.27	5	5	5	10.87	23.63
P37837|TALDO_HUMAN	+ +	322.45	71	21	21	47.73	60.83	276.73	68	22	22	50	71.51
Q9H0C8|ILKAP_HUMAN	+ +	206.34	7	6	6	11.32	17.86	175.62	10	5	5	9.43	14.29
O43765|SGTA_HUMAN	+ +	176.77	13	5	5	18.52	15.02	173.31	13	4	4	14.81	15.65
Q92947|GCDH_HUMAN	+ +	275.61	13	8	8	17.02	27.63	261.62	14	9	9	19.15	30.37
Q9BZE1|RM37_HUMAN	+ +	211.08	9	7	7	14.29	26.95	216.41	14	8	8	16.33	28.13
P57053|H2BFS_HUMAN	+ +	133.84	10	3	3	10.71	27.78	116.86	13	3	3	10.71	27.78
Q7L2E3|DHX30_HUMAN	+ +	330.32	35	22	22	14.29	23.79	273.71	37	18	18	11.69	20.52
P52788|SPSY_HUMAN	+ +	368.21	26	13	13	32.5	64.21	331.56	20	13	13	32.5	61.48
O00754|MA2B1_HUMAN	+ +	112.14	2	2	2	2.3	3.66	127.52	4	3	3	3.45	4.06
Q06787|FMR1_HUMAN	+ +	115.43	6	3	2	3.33	6.17	119.11	7	4	3	4.44	8.23
Q06265|EXOS9_HUMAN	+ +	137.34	4	3	3	5.17	11.62	85.33	4	2	2	3.45	8.66
Q14980|NUMA1_HUMAN	+ +	284.49	20	12	12	3.93	8.51	272.74	19	11	11	3.61	8.18
O94905|ERLN2_HUMAN	+ +	244.95	19	11	8	28.21	33.63	213.23	19	11	8	28.21	43.66
P26373|RL13_HUMAN	+ +	279.17	73	17	17	32.69	58.29	217.58	49	10	10	19.23	45.02
P30046|DOPD_HUMAN	+ +	115.17	5	2	2	20	23.73	99.65	4	2	2	20	23.73
P52434|RPAB3_HUMAN	+ +	90.27	4	2	2	11.76	19.33	104.43	3	3	3	17.65	23.33
Q9Y639|NPTN_HUMAN	+ +	244.76	20	7	7	15.91	19.85	191.16	19	6	6	13.64	19.6
P18858|DNLI1_HUMAN	+ +	215.5	14	7	7	5.83	15.67	230.28	26	12	12	10	23.29
Q15942|ZYX_HUMAN	+ +	378.62	40	19	19	46.34	54.72	309.27	47	16	16	39.02	47.55
Q9Y6M1|IF2B2_HUMAN	+ +	324.16	47	15	13	21.43	31.55	292.12	39	12	10	17.14	26.54
Q9UBU8|MO4L1_HUMAN	+ +	170.17	9	5	5	9.09	24.59	174.74	10	7	6	12.73	28.45
P67936|TPM4_HUMAN	+ +	310.71	33	16	6	36.36	55.65	250.01	28	11	5	25	40.32
Q96EP5|DAZP1_HUMAN	+ +	218.76	16	7	7	22.58	21.87	188.82	18	6	6	19.35	23.34
P06756|ITAV_HUMAN	+ +	319.4	31	21	21	20.79	28.63	303.62	37	17	17	16.83	23.09
P62906|RL10A_HUMAN	+ +	336.6	71	14	14	34.15	62.21	251.38	60	10	10	24.39	42.4
P60866|RS20_HUMAN	+ +	217.98	38	7	6	29.17	41.18	195.65	36	6	5	25	34.45
Q9Y3B7|RM11_HUMAN	+ +	109.63	3	3	3	10	17.19	117.5	4	3	3	10	19.79
Q96AQ6|PBIP1_HUMAN	+ +	161.13	6	4	4	4.3	7.93	123.87	4	3	3	3.23	3.56
O00571|DDX3X_HUMAN	+ +	457.67	162	39	36	45.88	58.01	408.2	149	31	28	36.47	53.63
Q9NUD5|ZCHC3_HUMAN	+ +	213.8	19	11	11	18.33	24.5	152.21	12	6	6	10	15.1
Q99447|PCY2_HUMAN	+ +	282.4	19	12	12	25	45.5	266.6	26	10	10	20.83	41.13
Q9HA82|CERS4_HUMAN	+ +	119.3	6	2	2	5	7.61	120.84	7	2	2	5	7.61
Q6P2E9|EDC4_HUMAN	+ +	309.62	28	16	15	13.91	21.48	285.4	28	14	14	12.17	17.77
Q08211|DHX9_HUMAN	+ +	531.51	215	59	59	43.38	55.12	465.27	204	51	51	37.5	53.39
Q16186|ADRM1_HUMAN	+ +	135.11	9	3	3	10	10.32	192.85	12	5	5	16.67	16.71
Q13510|ASAH1_HUMAN	+ +	174.28	7	4	4	10	17.47	140.88	5	3	3	7.5	12.91
Q9Y2W2|WBP11_HUMAN	+ +	139.75	8	5	5	5.81	17.16	132.99	9	5	5	5.81	10.14
P49755|TMEDA_HUMAN	+ +	267.32	18	11	11	35.48	42.92	232.06	15	8	8	25.81	37.44
Q12800|TFCP2_HUMAN	+ +	121.74	3	2	2	4.17	5.78	97.13	2	2	2	4.17	6.57
Q8NBQ5|DHB11_HUMAN	+ +	379.24	70	21	19	60	83.33	325.51	70	18	17	51.43	76.67
P61006|RAB8A_HUMAN	+ +	230.86	33	10	5	29.41	43.96	217.16	39	11	6	32.35	46.86
Q13561|DCTN2_HUMAN	+ +	322.87	26	11	11	23.91	50.62	235.45	27	9	9	19.57	36.66
Q96DI7|SNR40_HUMAN	+ +	231.2	27	10	8	25.64	49.02	208.04	26	8	6	20.51	35.29
P11279|LAMP1_HUMAN	+ +	209.19	11	5	5	13.89	10.55	148.15	6	3	3	8.33	7.19
P49902|5NTC_HUMAN	+ +	319.87	37	14	14	22.22	39.04	306.74	38	14	14	22.22	35.83
P10586|PTPRF_HUMAN	+ +	136.02	4	3	3	1.61	2.94	166.35	7	5	5	2.69	5.03
Q14558|KPRA_HUMAN	+ +	179.16	6	4	3	9.52	19.1	189.02	9	6	5	14.29	26.12
P46459|NSF_HUMAN	+ +	342.71	38	22	22	24.18	38.58	264.2	24	14	14	15.38	27.42
P11766|ADHX_HUMAN	+ +	415.92	74	23	23	58.97	75.67	340.85	63	17	17	43.59	72.73
Q99959|PKP2_HUMAN	+ +	193.97	8	7	6	6.8	10.1	186.56	14	9	9	8.74	12.83
P48729|KC1A_HUMAN	+ +	154.36	8	6	6	11.76	29.08	130.19	10	5	5	9.8	20.18
Q6WKZ4|RFIP1_HUMAN	+ +	98.46	4	3	3	2.17	4.91	108.93	4	4	4	2.9	6
Q9UN86|G3BP2_HUMAN	+ +	288.91	38	8	7	14.29	27.8	254.9	35	7	6	12.5	26.14
Q86V81|THOC4_HUMAN	+ +	158	4	2	2	5.13	10.51	180.5	8	3	3	7.69	17.51
P49006|MRP_HUMAN	+ +	137.66	5	2	2	9.52	14.36	137.31	7	3	3	14.29	17.95
Q15046|SYK_HUMAN	+ +	408.8	92	31	31	40.79	61.14	363.34	95	30	30	39.47	58.79
Q12769|NU160_HUMAN	+ +	258.27	17	9	8	7.63	11.84	228.35	21	9	9	7.63	11.56
Q53GS9|SNUT2_HUMAN	+ +	289.49	15	11	10	13.41	26.02	264.14	25	14	13	17.07	34.51
Q9HAS0|NJMU_HUMAN	+ +	82.54	2	2	2	4.65	4.29	77.26	2	2	2	4.65	4.29
P27824|CALX_HUMAN	+ +	566.04	254	45	43	73.77	72.47	482.23	251	38	36	62.3	69.26
Q9BVA1|TBB2B_HUMAN	+ +	553.02	661	36	2	97.3	84.04	488	631	32	2	86.49	83.82
P57772|SELB_HUMAN	+ +	172.74	7	5	5	7.25	13.26	169.3	9	5	5	7.25	11.91
Q86YZ3|HORN_HUMAN	+ +	282.93	30	9	9	4.92	5.96	287.81	32	10	10	5.46	6.95
Q9NUQ6|SPS2L_HUMAN	+ +	274	25	12	12	14.12	31.54	263.25	30	13	13	15.29	34.77
P04264|K2C1_HUMAN	+ +	569.05	406	56	49	84.85	73.76	500.06	354	53	46	80.3	71.43
Q9BTW9|TBCD_HUMAN	+ +	84.15	3	3	3	2.56	2.27	113.21	5	4	4	3.42	4.53
Q96KB5|TOPK_HUMAN	+ +	107.31	3	2	2	5.88	7.45	123.84	6	3	3	8.82	12.42
P48047|ATPO_HUMAN	+ +	286.96	28	9	9	30	59.15	257.81	24	9	9	30	58.69
P52565|GDIR1_HUMAN	+ +	335.42	40	11	11	39.29	57.35	298.24	41	10	10	35.71	55.88
Q12797|ASPH_HUMAN	+ +	253.45	15	10	10	10.87	19.79	259.51	20	11	11	11.96	20.71
Q13283|G3BP1_HUMAN	+ +	396.69	103	22	21	45.83	56.87	346.37	93	17	16	35.42	53.65
O60568|PLOD3_HUMAN	+ +	268.28	27	13	13	16.88	26.56	231.08	22	13	13	16.88	26.56
P46926|GNPI1_HUMAN	+ +	159.36	5	3	2	9.09	17.65	166.71	6	5	3	15.15	30.45
Q14151|SAFB2_HUMAN	+ +	282.46	23	13	8	7.74	16.68	270.58	20	11	7	6.55	12.59
Q7Z3J2|CP062_HUMAN	+ +	126.85	3	2	2	1.8	2.39	110.6	5	2	2	1.8	2.39
P08727|K1C19_HUMAN	+ +	468.89	146	33	22	71.74	78	393.86	120	26	19	56.52	70.25
Q9NQG5|RPR1B_HUMAN	+ +	167	7	4	2	8.51	21.17	170.34	8	4	2	8.51	21.17
P30837|AL1B1_HUMAN	+ +	264.93	25	10	8	17.24	26.69	222.79	27	8	6	13.79	22.24
Q96C86|DCPS_HUMAN	+ +	114.74	4	3	3	7.5	11.57	155.69	8	5	5	12.5	19.58
Q9NW82|WDR70_HUMAN	+ +	105.45	17	5	4	5.75	7.19	120.34	20	5	4	5.75	7.49
Q9BTE6|AASD1_HUMAN	+ +	111.04	4	3	3	5.88	9.22	95.15	4	2	2	3.92	7.52
P31483|TIA1_HUMAN	+ +	233.88	17	10	6	31.25	31.09	190.72	12	7	4	21.88	20.98
O14976|GAK_HUMAN	+ +	177.93	8	5	5	4.2	4.81	159.93	8	5	5	4.2	4.81
Q9Y4P1|ATG4B_HUMAN	+ +	138.89	3	2	2	6.25	9.16	181.17	5	4	4	12.5	17.3
Q9Y3U8|RL36_HUMAN	+ +	174.43	24	7	6	21.21	38.1	144.82	17	5	4	15.15	36.19
Q5H9R7|PP6R3_HUMAN	+ +	364.16	58	28	26	37.84	38.6	342.31	70	28	27	37.84	38.95
P06899|H2B1J_HUMAN	+ +	133.84	10	3	3	10.71	27.78	116.86	13	3	3	10.71	27.78
Q9UJ70|NAGK_HUMAN	+ +	203.04	12	8	8	24.24	29.07	168.39	11	6	6	18.18	21.51
Q9Y2D5|AKAP2_HUMAN	+ +	188.71	8	4	4	4.3	9.78	131.96	4	4	4	4.3	10.24
O43242|PSMD3_HUMAN	+ +	368.39	67	26	26	34.67	56.93	335.88	73	24	24	32	54.68
Q15907|RB11B_HUMAN	+ +	296.02	26	10	2	37.04	52.29	240.18	24	10	10	37.04	52.29
Q8IYS2|K2013_HUMAN	+ +	108.76	7	3	3	5.45	7.57	144.72	7	4	4	7.27	9.94
Q92552|RT27_HUMAN	+ +	169.26	8	4	4	8.16	14.49	162.11	12	6	6	12.24	19.81
P19823|ITIH2_HUMAN	+ +	288.75	26	17	17	17.17	28.75	313.43	40	19	19	19.19	31.5
P48444|COPD_HUMAN	+ +	374.91	82	32	32	49.23	68.3	324.96	82	25	25	38.46	53.42
P63010|AP2B1_HUMAN	+ +	422.4	82	38	19	43.18	50.91	363.45	84	37	18	42.05	54.32
Q15008|PSMD6_HUMAN	+ +	290.36	42	17	17	31.48	46.79	286.27	51	18	18	33.33	50.9
Q9BWU0|NADAP_HUMAN	+ +	104.64	6	2	2	1.85	2.89	117.58	6	2	2	1.85	2.89
Q8NC51|PAIRB_HUMAN	+ +	311.75	49	17	17	25.76	45.59	281.7	46	14	14	21.21	33.09
Q9P289|STK26_HUMAN	+ +	192.87	9	6	3	12	16.35	188.93	10	6	4	12	23.56
P61970|NTF2_HUMAN	+ +	158.23	4	3	3	37.5	34.65	159.71	6	4	4	50	40.94
Q6YHU6|THADA_HUMAN	+ +	167.11	4	3	3	1.78	2.66	172.63	8	4	4	2.37	3.69
P33908|MA1A1_HUMAN	+ +	242.82	20	14	14	19.72	47.32	270.83	26	13	13	18.31	41.5
Q96QC0|PP1RA_HUMAN	+ +	144.34	6	4	4	3.96	7.87	132.19	6	3	3	2.97	5.74
P62314|SMD1_HUMAN	+ +	236.39	40	4	4	15.38	54.62	204.2	32	4	4	15.38	54.62
Q9Y2V2|CHSP1_HUMAN	+ +	82.26	3	2	2	11.76	18.37	88.17	4	2	2	11.76	18.37
Q13315|ATM_HUMAN	+ +	155.45	10	5	5	1.41	2.65	171.47	11	5	5	1.41	2.68
P45985|MP2K4_HUMAN	+ +	166.12	9	4	4	8.7	14.29	163.55	9	3	3	6.52	11.78
P11172|UMPS_HUMAN	+ +	304.49	29	13	13	24.53	35	256.2	31	11	11	20.75	32.71
Q04637|IF4G1_HUMAN	+ +	538.09	241	72	64	40.68	48.47	470.33	246	60	54	33.9	43.28
Q01433|AMPD2_HUMAN	+ +	238.43	19	12	12	11.43	17.18	228.52	19	11	11	10.48	13.31
O14602|IF1AY_HUMAN	+ +	178	5	3	3	11.11	20.83	149.68	6	3	3	11.11	20.83
Q8WVY7|UBCP1_HUMAN	+ +	112.04	2	2	2	4.55	8.81	100.19	5	2	2	4.55	8.81
O95819|M4K4_HUMAN	+ +	349.84	39	21	12	12.14	22.6	329.23	47	19	12	10.98	20.18
Q9UHI6|DDX20_HUMAN	+ +	212.24	13	6	6	6.9	15.66	208.34	15	7	7	8.05	16.87
Q9UBV2|SE1L1_HUMAN	+ +	141.36	5	4	4	5.71	6.05	206.81	12	7	7	10	13.6
P30101|PDIA3_HUMAN	+ +	518.01	233	42	41	60	71.68	458.68	221	36	35	51.43	67.92
Q8IXH7|NELFD_HUMAN	+ +	197.09	12	5	5	10.2	13.22	217.2	19	6	6	12.24	15.25
Q9HD33|RM47_HUMAN	+ +	112.25	4	2	2	3.92	8.8	99.84	4	2	2	3.92	8.8
Q8NB46|ANR52_HUMAN	+ +	124.01	3	3	3	3.37	4.65	102.02	2	2	2	2.25	2.14
Q9BR76|COR1B_HUMAN	+ +	424.96	105	20	20	35.71	44.38	381.73	96	19	19	33.93	44.38
P51116|FXR2_HUMAN	+ +	223.77	14	8	7	8.99	16.34	187.08	13	6	5	6.74	11.44
Q9NRX4|PHP14_HUMAN	+ +	168.95	7	3	3	20	26.4	141.19	7	3	3	20	35.2
Q9BW19|KIFC1_HUMAN	+ +	114.73	3	3	3	3.61	5.35	108.05	4	2	2	2.41	4.01
Q96L92|SNX27_HUMAN	+ +	150.62	6	3	3	4.69	7.76	165.43	6	4	4	6.25	10.91
O75475|PSIP1_HUMAN	+ +	192.34	18	7	6	6.8	20	176.84	19	6	4	5.83	14.72
Q16851|UGPA_HUMAN	+ +	344.36	62	22	21	35.48	53.94	315.64	63	19	19	30.65	53.54
Q8WXX5|DNJC9_HUMAN	+ +	95.87	3	3	3	6.38	15	81	2	2	2	4.26	14.23
P09972|ALDOC_HUMAN	+ +	338.61	47	13	10	32.5	39.01	320.18	51	13	10	32.5	37.64
Q01082|SPTB2_HUMAN	+ +	742.19	943	211	190	64.33	78.68	670.71	942	167	150	50.91	71.7
O95479|G6PE_HUMAN	+ +	103.78	4	2	2	2.82	4.17	106.73	2	2	2	2.82	4.05
Q9UDR5|AASS_HUMAN	+ +	99.65	2	2	2	2.15	3.56	166.74	7	4	4	4.3	6.37
Q9NQZ2|SAS10_HUMAN	+ +	133.19	7	3	3	3.49	11.48	121.12	5	3	3	3.49	11.48
Q06520|ST2A1_HUMAN	+ +	181.64	11	5	5	13.89	25.26	250.01	17	8	8	22.22	35.09
P24534|EF1B_HUMAN	+ +	354.62	36	12	11	46.15	64.44	277.48	34	11	10	42.31	64.44
Q9NYF8|BCLF1_HUMAN	+ +	298.22	60	16	16	8	18.37	259.25	60	14	14	7	17.07
P04637|P53_HUMAN	+ +	176.09	4	4	4	8.89	16.79	120.76	3	2	2	4.44	7.89
O43237|DC1L2_HUMAN	+ +	182.01	9	5	4	8.77	11.99	214.36	12	7	6	12.28	18.9
P51659|DHB4_HUMAN	+ +	508.69	180	48	48	57.14	83.56	472.99	186	44	44	52.38	78.8
Q8TAQ2|SMRC2_HUMAN	+ +	242.48	16	11	5	8.21	12.27	219.7	16	9	4	6.72	11.29
P49407|ARRB1_HUMAN	+ +	122.02	5	3	3	5.45	15.79	93.81	4	2	2	3.64	10.29
Q96KP4|CNDP2_HUMAN	+ +	368.47	48	20	19	36.36	55.16	343.66	50	21	20	38.18	65.47
Q15019|SEPT2_HUMAN	+ +	341.42	41	16	16	32	62.6	311.29	33	13	13	26	57.06
Q9H089|LSG1_HUMAN	+ +	179.72	6	6	6	7.06	10.94	132.47	4	2	2	2.35	6.23
P01023|A2MG_HUMAN	+ +	439.87	102	48	42	38.1	45.05	448.39	136	51	45	40.48	48.58
P13667|PDIA4_HUMAN	+ +	530.64	264	68	66	80	72.09	469.86	255	50	48	58.82	66.82
Q00688|FKBP3_HUMAN	+ +	212.37	8	6	6	15.38	29.02	126.94	6	4	4	10.26	17.86
P52597|HNRPF_HUMAN	+ +	345.26	56	15	13	39.47	56.87	321.54	55	12	10	31.58	53.25
Q12768|STRUM_HUMAN	+ +	183.38	10	6	6	4.62	9.75	135.57	6	5	5	3.85	8.8
Q13409|DC1I2_HUMAN	+ +	355.95	42	18	18	26.47	43.1	337.41	45	17	17	25	47.49
Q05682|CALD1_HUMAN	+ +	448.21	111	37	37	20.22	41.49	396.74	86	28	28	15.3	35.31
O00425|IF2B3_HUMAN	+ +	298.62	38	15	13	21.13	33.85	256	33	11	9	15.49	25.04
P13797|PLST_HUMAN	+ +	386.27	59	30	21	41.67	64.13	356.5	59	27	18	37.5	56.51
P23246|SFPQ_HUMAN	+ +	511.01	267	41	40	47.67	51.34	408.89	243	31	30	36.05	47.38
Q15758|AAAT_HUMAN	+ +	207.88	9	7	7	18.92	19.41	225.12	9	6	6	16.22	16.27
Q9P0J7|KCMF1_HUMAN	+ +	161.73	6	3	3	8.33	11.02	156.8	5	3	3	8.33	11.02
Q8NCW5|NNRE_HUMAN	+ +	193.96	8	6	6	22.22	29.17	162.82	10	4	4	14.81	19.1
P01834|IGKC_HUMAN	+ +	209.9	5	4	4	36.36	66.98	148.45	4	3	3	27.27	48.11
P50570|DYN2_HUMAN	+ +	382.67	50	25	25	23.81	33.22	337.68	45	20	13	19.05	26.09
Q9UBT2|SAE2_HUMAN	+ +	457.75	64	30	30	38.46	59.38	382.11	59	24	24	30.77	54.38
P15170|ERF3A_HUMAN	+ +	358.13	57	24	11	38.71	51.5	324.07	57	18	6	29.03	46.69
P33121|ACSL1_HUMAN	+ +	268.31	17	10	10	13.89	23.21	188.71	13	6	6	8.33	13.47
O14732|IMPA2_HUMAN	+ +	185.78	6	3	3	10	12.85	146.09	6	3	3	10	12.85
Q86TG7|PEG10_HUMAN	+ +	375.37	43	15	15	21.74	34.75	349.53	55	19	19	27.54	44.77
P46776|RL27A_HUMAN	+ +	299.32	34	8	8	24.24	31.76	223.87	34	7	7	21.21	31.76
O00299|CLIC1_HUMAN	+ +	391.29	96	17	16	62.96	77.59	372.1	90	17	16	62.96	78.01
Q9NP79|VTA1_HUMAN	+ +	203.91	9	4	4	12.9	17.92	180.74	9	3	3	9.68	14.66
P49792|RBP2_HUMAN	+ +	430.21	68	45	25	12.16	20.01	396.75	76	41	24	11.08	18.89
O60306|AQR_HUMAN	+ +	171.67	7	6	5	3.87	4.58	186.68	10	6	6	3.87	5.86
P78347|GTF2I_HUMAN	+ +	396.5	69	28	27	21.88	35.17	390.4	81	29	29	22.66	41.58
P23786|CPT2_HUMAN	+ +	211.82	13	10	10	14.08	24.77	230.55	11	7	7	9.86	18.54
O00743|PPP6_HUMAN	+ +	199.36	14	7	6	21.21	34.75	205.94	17	8	7	24.24	35.08
O76003|GLRX3_HUMAN	+ +	298.62	20	12	12	30.77	53.13	261.62	19	9	9	23.08	33.43
P27348|1433T_HUMAN	+ +	442.6	126	24	18	77.42	75.51	395.5	130	18	14	58.06	66.12
Q9BWF3|RBM4_HUMAN	+ +	266.12	19	9	9	20.93	30.22	242.73	12	6	6	13.95	25.27
Q15477|SKIV2_HUMAN	+ +	148.47	5	3	3	2.42	3.05	156.27	5	5	5	4.03	5.06
Q13217|DNJC3_HUMAN	+ +	162.16	9	6	6	7.79	21.03	170.53	8	4	4	5.19	13.29
Q15435|PP1R7_HUMAN	+ +	212.46	14	7	7	14.89	26.67	218.92	13	7	7	14.89	26.67
O75695|XRP2_HUMAN	+ +	143.61	5	3	3	7.69	9.71	149.36	8	4	4	10.26	11.71
Q12907|LMAN2_HUMAN	+ +	274.53	16	10	10	26.32	30.06	260.57	15	9	9	23.68	35.96
Q08257|QOR_HUMAN	+ +	295.74	39	13	13	38.24	64.44	270.2	31	10	10	29.41	43.47
O95490|LPHN2_HUMAN	+ +	100.51	3	2	2	1.57	1.85	123.11	6	2	2	1.57	2.74
P47897|SYQ_HUMAN	+ +	470.49	168	49	48	53.26	67.61	428.49	158	43	41	46.74	64.13
A5YKK6|CNOT1_HUMAN	+ +	346.71	40	26	26	12.09	13.51	285.04	44	27	27	12.56	14.14
P50579|MAP2_HUMAN	+ +	353.05	41	15	15	22.39	42.05	305.74	33	11	11	16.42	31.59
P11177|ODPB_HUMAN	+ +	272.45	37	14	14	41.18	50.14	271.6	41	14	14	41.18	48.47
Q9BT78|CSN4_HUMAN	+ +	194.43	10	6	6	13.64	22.17	197.46	9	7	7	15.91	24.14
Q08357|S20A2_HUMAN	+ +	155.19	6	3	3	5.77	9.66	129.11	7	3	3	5.77	6.6
P48163|MAOX_HUMAN	+ +	366.37	39	17	17	27.87	49.48	336.81	43	16	16	26.23	51.75
Q9UI12|VATH_HUMAN	+ +	197.01	12	7	6	12.28	18.63	192.12	12	5	5	8.77	15.32
Q92621|NU205_HUMAN	+ +	382.47	57	35	35	18.04	25.89	368.26	70	35	35	18.04	26.04
Q02878|RL6_HUMAN	+ +	369.87	104	23	23	33.82	54.17	318.37	97	18	18	26.47	42.71
P15880|RS2_HUMAN	+ +	404.72	113	22	22	45.83	61.77	348.38	106	21	20	43.75	62.12
Q15056|IF4H_HUMAN	+ +	271.12	24	10	10	26.32	49.19	219.11	16	7	7	18.42	43.15
O60547|GMDS_HUMAN	+ +	144.97	7	5	5	11.63	20.16	84.95	3	2	2	4.65	9.41
Q08752|PPID_HUMAN	+ +	155.84	9	5	5	10.2	16.22	159.7	11	6	6	12.24	19.46
O43865|SAHH2_HUMAN	+ +	190.67	16	5	3	8.06	11.51	217.84	18	9	7	14.52	23.21
Q13017|RHG05_HUMAN	+ +	475.28	111	51	51	27.27	45.21	446.36	126	48	48	25.67	41.81
Q9BVC6|TM109_HUMAN	+ +	164.1	8	3	3	12	9.47	133.41	6	2	2	8	9.05
O00625|PIR_HUMAN	+ +	282.27	26	13	13	39.39	61.38	236.35	26	10	10	30.3	40.34
P49589|SYCC_HUMAN	+ +	292.09	21	14	14	13.73	21.93	240.26	21	11	11	10.78	19.12
Q9UKM7|MA1B1_HUMAN	+ +	126.13	5	3	3	4	8.01	150.54	9	5	5	6.67	11.3
Q12931|TRAP1_HUMAN	+ +	374.66	79	27	26	28.72	47.3	346.58	70	20	19	21.28	38.64
P19174|PLCG1_HUMAN	+ +	172.25	4	4	4	2.63	5.81	140.98	6	4	4	2.63	5.89
P67812|SC11A_HUMAN	+ +	163.44	9	6	6	24	40.22	119.95	7	4	4	16	30.73
Q96CS3|FAF2_HUMAN	+ +	316.14	27	15	15	26.32	49.66	304.86	41	13	13	22.81	45.62
P06753|TPM3_HUMAN	+ +	262.99	31	14	5	26.42	36.14	193.65	28	9	5	16.98	22.46
Q9H993|ARMT1_HUMAN	+ +	288.26	22	10	10	23.81	46.26	269.33	27	12	12	28.57	47.62
Q9Y2Q3|GSTK1_HUMAN	+ +	219.84	16	9	9	37.5	59.29	193.1	11	7	7	29.17	47.79
O75175|CNOT3_HUMAN	+ +	91.55	3	3	3	3.8	5.05	112.37	4	2	2	2.53	4.38
O75390|CISY_HUMAN	+ +	403.61	78	21	21	44.68	50	348.58	85	18	18	38.3	50
Q13464|ROCK1_HUMAN	+ +	236.51	12	11	9	5.14	12.19	250.77	19	14	11	6.54	13.96
Q92990|GLMN_HUMAN	+ +	171.66	5	3	3	4.92	8.92	144.1	6	2	2	3.28	5.89
Q16658|FSCN1_HUMAN	+ +	333.49	42	16	16	27.12	42.8	303.11	37	12	12	20.34	32.45
Q16630|CPSF6_HUMAN	+ +	289.6	25	9	9	14.52	22.32	275.49	37	8	8	12.9	22.14
P18085|ARF4_HUMAN	+ +	344.67	74	16	9	80	87.78	315.38	90	12	7	60	75
Q969H8|MYDGF_HUMAN	+ +	194.35	18	4	4	30.77	27.17	175.12	15	3	3	23.08	20.23
P27338|AOFB_HUMAN	+ +	319.07	49	19	17	31.15	44.42	279.62	39	16	14	26.23	46.35
Q6NUM9|RETST_HUMAN	+ +	160.84	7	4	4	6.67	7.7	133.35	6	3	3	5	6.56
O95861|BPNT1_HUMAN	+ +	277.47	16	10	10	32.26	52.27	259.13	19	10	10	32.26	53.25
P31946|1433B_HUMAN	+ +	452.81	152	25	17	80.65	72.76	395.14	137	18	11	58.06	66.67
P63244|GBLP_HUMAN	+ +	493.15	133	26	26	83.87	91.48	422.81	117	20	20	64.52	87.7
Q9H0D6|XRN2_HUMAN	+ +	405.61	86	42	41	37.17	58.42	377.44	93	37	37	32.74	48.11
P38117|ETFB_HUMAN	+ +	301.28	47	19	19	48.72	75.69	263.01	41	14	14	35.9	52.55
O95674|CDS2_HUMAN	+ +	137.44	6	2	2	5.56	8.99	135.84	6	2	2	5.56	8.99
P23919|KTHY_HUMAN	+ +	174.93	10	8	8	27.59	41.51	163.44	13	7	7	24.14	40.09
Q9BY32|ITPA_HUMAN	+ +	221.93	15	5	5	23.81	34.02	220.49	16	6	6	28.57	44.33
P08195|4F2_HUMAN	+ +	391.52	60	22	22	40.74	39.68	332.64	60	18	18	33.33	37.78
P13647|K2C5_HUMAN	+ +	359.8	117	32	16	47.76	45.59	290.77	96	26	13	38.81	34.07
Q96QD8|S38A2_HUMAN	+ +	223.89	12	7	7	21.21	15.42	208.06	17	6	6	18.18	15.22
P82933|RT09_HUMAN	+ +	159.23	8	7	7	11.29	20.45	155.35	10	5	5	8.06	16.16
Q2NL82|TSR1_HUMAN	+ +	262.08	20	12	12	10.71	19.53	225.41	24	11	11	9.82	17.04
Q99575|POP1_HUMAN	+ +	149.5	6	4	4	2.74	8.59	143.29	7	5	5	3.42	9.77
Q6L8Q7|PDE12_HUMAN	+ +	177.15	8	7	7	11.48	15.44	156.4	8	6	6	9.84	16.58
Q9C0E8|LNP_HUMAN	+ +	117.51	4	3	3	6.67	10.28	101.68	5	2	2	4.44	4.44
P12277|KCRB_HUMAN	+ +	500.11	158	30	30	75	90.55	416.01	155	25	25	62.5	81.89
Q96R06|SPAG5_HUMAN	+ +	186.3	9	5	5	4.1	8.21	155.47	10	4	4	3.28	5.28
P81605|DCD_HUMAN	+ +	109.71	3	2	2	14.29	20	96.83	3	2	2	14.29	20
Q32MZ4|LRRF1_HUMAN	+ +	279.3	18	11	11	10.68	18.19	245.94	17	9	9	8.74	15.1
Q9H307|PININ_HUMAN	+ +	138.79	11	5	5	3.76	8.51	120.93	7	3	3	2.26	4.6
Q9H4A3|WNK1_HUMAN	+ +	192.59	17	10	7	5.52	4.49	143.59	10	5	5	2.76	2.27
Q15291|RBBP5_HUMAN	+ +	77.81	4	2	2	3.39	3.72	96.9	5	3	3	5.08	5.39
O75964|ATP5L_HUMAN	+ +	167.41	13	4	4	33.33	46.6	149.19	8	4	4	33.33	46.6
P30566|PUR8_HUMAN	+ +	308.57	32	11	11	18.33	37.4	278.93	35	9	9	15	34.71
Q01970|PLCB3_HUMAN	+ +	124.23	5	3	2	2	3.57	133.32	7	3	2	2	3.57
P07741|APT_HUMAN	+ +	279.14	23	8	8	38.1	61.11	248.93	30	6	6	28.57	48.33
P15586|GNS_HUMAN	+ +	177.32	12	6	6	10.91	16.67	155.2	12	5	5	9.09	13.41
O15084|ANR28_HUMAN	+ +	94.04	3	2	2	2.35	3.32	120.72	6	3	3	3.53	5.13
P55010|IF5_HUMAN	+ +	257.91	30	11	11	16.18	32.48	224.21	28	10	10	14.71	29.47
P02786|TFR1_HUMAN	+ +	413.1	92	33	33	39.76	49.34	365.58	83	25	25	30.12	43.95
P33778|H2B1B_HUMAN	+ +	133.84	10	3	3	10.71	27.78	116.86	13	3	3	10.71	27.78
Q10567|AP1B1_HUMAN	+ +	489.18	120	50	31	56.18	63.54	436.77	132	45	26	50.56	63.96
P42766|RL35_HUMAN	+ +	205.83	28	6	6	15	30.89	160.16	23	5	5	12.5	30.89
P13693|TCTP_HUMAN	+ +	290.94	31	7	7	36.84	62.79	236.59	33	8	7	42.11	69.77
Q5ZPR3|CD276_HUMAN	+ +	207.3	8	4	4	12.5	15.54	174.36	7	5	5	15.62	17.42
P07355|ANXA2_HUMAN	+ +	493.59	184	35	35	66.04	74.04	438.86	177	32	32	60.38	69.91
Q7Z434|MAVS_HUMAN	+ +	320.24	20	11	11	30.56	44.81	291.03	26	11	11	30.56	36.85
P07099|HYEP_HUMAN	+ +	330.26	41	19	19	39.58	41.32	293.99	32	13	13	27.08	32.53
P35580|MYH10_HUMAN	+ +	568.7	262	103	76	31.4	55.01	516.78	281	89	65	27.13	49.09
Q9UKI8|TLK1_HUMAN	+ +	124.19	10	4	2	3.96	5.22	123.31	9	4	2	3.96	5.22
Q9Y3E0|GOT1B_HUMAN	+ +	143.6	8	3	3	23.08	18.84	141.82	9	3	3	23.08	18.84
P07237|PDIA1_HUMAN	+ +	555.2	388	51	50	82.26	71.65	480.91	380	41	40	66.13	69.29
P38646|GRP75_HUMAN	+ +	527.19	271	50	50	56.18	66.27	465.57	260	38	38	42.7	59.94
P05109|S10A8_HUMAN	+ +	206.99	28	10	10	66.67	54.84	85.66	4	2	2	13.33	23.66
P49411|EFTU_HUMAN	+ +	440.04	164	37	37	69.81	73.23	420.58	152	29	29	54.72	69.03
Q9BPW8|NIPS1_HUMAN	+ +	428.93	71	17	16	43.59	64.44	377.88	71	16	16	41.03	62.32
Q99729|ROAA_HUMAN	+ +	289.99	49	12	11	27.27	27.41	262.13	41	11	10	25	26.81
Q9UJX3|APC7_HUMAN	+ +	206.39	14	5	5	7.94	13.02	198.77	16	5	5	7.94	13.02
Q8WUA2|PPIL4_HUMAN	+ +	228.66	10	7	7	8.64	18.29	192.99	13	6	6	7.41	17.07
Q92609|TBCD5_HUMAN	+ +	149.24	7	3	3	3.7	8.68	139.88	5	2	2	2.47	6.79
Q92797|SYMPK_HUMAN	+ +	304.18	22	13	12	9.29	17.43	241.19	23	13	13	9.29	17.82
Q9UJS0|CMC2_HUMAN	+ +	410.63	100	31	31	43.66	61.63	376.39	89	26	26	36.62	53.48
P40925|MDHC_HUMAN	+ +	336.62	40	15	15	35.71	60.78	295.43	35	13	13	30.95	56.29
Q9GZN8|CT027_HUMAN	+ +	102.67	4	2	2	10	18.97	97.37	4	2	2	10	18.97
O15067|PUR4_HUMAN	+ +	496.98	134	48	47	43.24	57.47	442.05	126	43	43	38.74	60.39
Q7Z2W4|ZCCHV_HUMAN	+ +	294.83	26	14	14	12.96	23.39	259.85	26	14	14	12.96	21.84
O15397|IPO8_HUMAN	+ +	169.18	6	5	4	5.21	7.33	136.27	9	4	3	4.17	5.98
Q92786|PROX1_HUMAN	+ +	98.63	2	2	2	2.25	3.39	119.67	4	3	3	3.37	5.02
P36871|PGM1_HUMAN	+ +	425.62	85	32	32	52.46	68.33	374.52	84	25	25	40.98	67.62
Q13123|RED_HUMAN	+ +	160.38	10	6	6	5.13	14.36	105.3	8	4	4	3.42	8.98
Q15067|ACOX1_HUMAN	+ +	318.27	30	15	15	21.43	36.67	298.84	26	13	13	18.57	31.97
Q9Y450|HBS1L_HUMAN	+ +	296.36	17	10	10	12.5	27.92	250.71	15	8	8	10	19.44
Q13509|TBB3_HUMAN	+ +	484.22	378	33	12	89.19	72.44	450.08	378	28	8	75.68	72
P67775|PP2AA_HUMAN	+ +	364.49	38	13	11	39.39	65.7	324.31	40	13	10	39.39	60.84
P51572|BAP31_HUMAN	+ +	203.44	14	6	6	16.22	29.67	133.13	6	4	4	10.81	20.73
Q12906|ILF3_HUMAN	+ +	452.4	122	39	31	41.05	51.9	389.62	101	27	21	28.42	37.47
O00264|PGRC1_HUMAN	+ +	205.43	8	5	4	20.83	29.74	218.55	10	6	4	25	38.46
P35527|K1C9_HUMAN	+ +	565	250	43	42	84.31	73.19	520.35	273	46	45	90.2	75.44
O95563|MPC2_HUMAN	+ +	81.61	4	2	2	13.33	15.75	97.23	5	3	3	20	25.2
P51532|SMCA4_HUMAN	+ +	231.32	23	13	13	5.78	9.65	228.68	30	15	15	6.67	12.2
Q9H2U2|IPYR2_HUMAN	+ +	194.12	18	8	7	19.51	32.93	190.44	22	7	6	17.07	23.95
P28370|SMCA1_HUMAN	+ +	217.14	24	12	4	7.06	11.1	230.11	33	15	6	8.82	14.42
Q9NZW5|MPP6_HUMAN	+ +	182.45	13	9	8	13.43	18.7	173.2	16	9	8	13.43	19.81
P13639|EF2_HUMAN	+ +	661.35	1118	82	81	78.1	84.97	587.98	1113	69	68	65.71	82.63
Q9H788|SH24A_HUMAN	+ +	163.58	9	6	6	8.7	17.18	100	3	2	2	2.9	5.07
P05141|ADT2_HUMAN	+ +	361.57	141	23	8	56.1	59.06	328.01	141	18	6	43.9	55.7
P62701|RS4X_HUMAN	+ +	402.8	143	30	30	62.5	78.71	320.2	124	19	19	39.58	61.98
O00767|ACOD_HUMAN	+ +	237.35	18	9	9	23.68	48.75	202.58	15	7	7	18.42	36.21
Q9UKN8|TF3C4_HUMAN	+ +	231.47	16	4	4	4.6	9.25	212.06	16	4	4	4.6	8.03
Q9P2K3|RCOR3_HUMAN	+ +	132.42	3	3	3	5.36	6.46	132.14	3	2	2	3.57	6.46
Q8WX93|PALLD_HUMAN	+ +	155.75	8	5	5	3.85	4.77	162.05	13	6	5	4.62	5.57
Q9NRF8|PYRG2_HUMAN	+ +	223.41	12	8	6	12.5	19.62	183.96	14	7	5	10.94	15.36
Q14789|GOGB1_HUMAN	+ +	212.96	28	16	13	3.56	5.95	228.99	31	20	17	4.44	8.53
Q02818|NUCB1_HUMAN	+ +	113.37	6	3	2	4.48	7.59	130.44	8	4	3	5.97	10.85
Q08426|ECHP_HUMAN	+ +	324.75	33	22	22	27.16	44.81	301.06	44	19	19	23.46	40.25
P25490|TYY1_HUMAN	+ +	117.64	5	3	3	6.82	11.11	88.76	6	3	3	6.82	11.11
Q5T4S7|UBR4_HUMAN	+ +	421.64	78	45	42	9.3	14.91	400.84	92	48	47	9.92	15.72
P54819|KAD2_HUMAN	+ +	271.65	17	7	7	20	48.95	242.49	16	7	7	20	38.08
Q92930|RAB8B_HUMAN	+ +	210.47	29	7	2	20.59	34.3	201.22	33	8	3	23.53	37.2
O00148|DX39A_HUMAN	+ +	342.56	67	20	7	38.46	48.24	311	79	21	8	40.38	52.93
P54577|SYYC_HUMAN	+ +	347.97	54	32	32	43.84	63.26	304.94	46	22	22	30.14	44.51
P00367|DHE3_HUMAN	+ +	479.83	184	36	15	54.55	70.61	422.37	189	31	30	46.97	70.25
P33176|KINH_HUMAN	+ +	445.84	77	37	37	25.17	49.22	394.58	76	32	25	21.77	46.63
P04114|APOB_HUMAN	+ +	440.13	102	55	53	11.07	16.81	417.6	138	59	58	11.87	19.37
Q96HC4|PDLI5_HUMAN	+ +	417.1	89	28	28	54.9	59.9	394.72	95	27	27	52.94	59.23
P55072|TERA_HUMAN	+ +	613.7	506	83	83	83.84	83.5	574.56	494	61	61	61.62	76.8
P49753|ACOT2_HUMAN	+ +	228.1	12	8	8	14.81	34.37	197.48	7	4	4	7.41	18.63
P00533|EGFR_HUMAN	+ +	290.64	36	17	17	13.93	23.14	270.21	40	16	16	13.11	21.4
Q5SY16|NOL9_HUMAN	+ +	139.62	3	3	3	3.66	7.98	146.88	3	3	3	3.66	9.69
P61201|CSN2_HUMAN	+ +	263.53	11	6	6	10.53	21.9	245.64	20	9	9	15.79	30.02
P61513|RL37A_HUMAN	+ +	186.3	19	5	5	21.74	52.17	168.77	14	4	4	17.39	42.39
O75874|IDHC_HUMAN	+ +	498	223	37	35	71.15	72.46	420.06	223	30	28	57.69	77.78
P35610|SOAT1_HUMAN	+ +	265.9	22	9	9	16.07	22.18	204.57	19	7	7	12.5	15.09
Q96IZ0|PAWR_HUMAN	+ +	117.38	2	2	2	4	8.82	138.32	5	3	3	6	13.53
Q9H0W9|CK054_HUMAN	+ +	117.59	4	2	2	6.25	8.25	181.27	9	5	5	15.62	28.25
Q15436|SC23A_HUMAN	+ +	464.27	133	35	30	49.3	64.05	408.73	126	32	27	45.07	62.35
Q9H074|PAIP1_HUMAN	+ +	250.77	24	12	11	26.67	32.36	226.28	26	8	8	17.78	23.17
Q15363|TMED2_HUMAN	+ +	148.6	13	4	4	19.05	19.4	154.35	18	5	5	23.81	33.33
O95202|LETM1_HUMAN	+ +	423.62	86	34	34	31.48	57.1	363.93	71	29	29	26.85	49.12
Q7Z7H8|RM10_HUMAN	+ +	103.11	4	2	2	6.67	23.37	119.64	4	2	2	6.67	23.37
Q9NY33|DPP3_HUMAN	+ +	520.25	192	49	49	65.33	76.26	480.81	202	40	40	53.33	73.68
P13804|ETFA_HUMAN	+ +	426.45	77	22	21	61.11	75.08	363.14	77	17	17	47.22	69.07
Q15125|EBP_HUMAN	+ +	124.25	13	2	2	11.76	9.57	116.7	16	2	2	11.76	9.57
O60664|PLIN3_HUMAN	+ +	299.85	35	12	12	28.57	41.47	306.41	41	14	14	33.33	51.38
Q9Y6Y8|S23IP_HUMAN	+ +	249.94	20	12	12	13.48	21.4	248.51	18	10	10	11.24	15.1
Q86YN1|DOPP1_HUMAN	+ +	136.3	7	3	3	17.65	20.59	134.15	10	3	3	17.65	15.55
O14744|ANM5_HUMAN	+ +	343.56	37	17	17	27.42	35.16	302.83	42	18	18	29.03	41.29
O95747|OXSR1_HUMAN	+ +	298.12	19	14	13	21.54	33.02	245.75	22	9	9	13.85	22.96
P62805|H4_HUMAN	+ +	139.8	15	5	5	20	31.07	103.51	7	2	2	8	21.36
P12931|SRC_HUMAN	+ +	130.45	9	5	2	8.47	11.19	159.84	10	6	3	10.17	13.62
P62910|RL32_HUMAN	+ +	268.5	45	13	13	39.39	50.37	219.97	30	9	9	27.27	41.48
P63167|DYL1_HUMAN	+ +	150.39	11	4	2	30.77	28.09	143.22	7	3	3	23.08	49.44
O14787|TNPO2_HUMAN	+ +	272.96	33	14	9	20.29	33.56	253.46	41	15	11	21.74	29.65
P62857|RS28_HUMAN	+ +	111.56	5	3	3	21.43	52.17	109.18	6	2	2	14.29	30.43
Q9Y265|RUVB1_HUMAN	+ +	356.81	58	21	20	36.84	63.38	322.7	57	17	17	29.82	59.21
P02760|AMBP_HUMAN	+ +	136.94	4	3	3	7.89	11.08	190.84	10	5	5	13.16	19.89
Q9Y2X7|GIT1_HUMAN	+ +	112.98	12	3	2	3.3	6.31	122.24	11	3	2	3.3	6.31
P52948|NUP98_HUMAN	+ +	262.08	18	14	14	9.72	9.58	267.28	20	13	13	9.03	9.85
Q7Z2K6|ERMP1_HUMAN	+ +	177.11	15	8	8	11.11	11.95	176.46	11	6	6	8.33	9.96
Q6XQN6|PNCB_HUMAN	+ +	212.86	15	6	6	13.33	15.8	186.92	15	4	4	8.89	13.2
O75844|FACE1_HUMAN	+ +	257.68	21	9	9	18	19.37	237.51	26	8	8	16	20.63
P19525|E2AK2_HUMAN	+ +	106.41	2	2	2	2.41	3.63	98.48	2	2	2	2.41	4.54
P60709|ACTB_HUMAN	+ +	593.7	1004	45	17	121.62	93.07	501.17	926	36	12	97.3	89.6
P14324|FPPS_HUMAN	+ +	380.14	55	15	15	32.61	42.96	331.49	46	14	14	30.43	41.53
Q7L576|CYFP1_HUMAN	+ +	298.19	29	18	18	12.33	19.15	270.89	43	20	20	13.7	22.11
Q6P1M0|S27A4_HUMAN	+ +	105.23	2	2	2	2.67	4.82	95.47	4	2	2	2.67	4.51
P20020|AT2B1_HUMAN	+ +	428.43	107	42	42	30.88	39.67	410.23	109	40	29	29.41	38.16
P21397|AOFA_HUMAN	+ +	160.4	18	4	2	6.25	8.73	175.51	18	5	3	7.81	12.52
Q15437|SC23B_HUMAN	+ +	312.74	31	11	6	15.94	19.43	255.38	30	10	5	14.49	15.91
Q9Y399|RT02_HUMAN	+ +	158.21	13	4	4	11.43	15.54	140.74	12	3	3	8.57	12.84
O43776|SYNC_HUMAN	+ +	433.67	74	26	26	36.11	50.55	384.16	76	24	24	33.33	48.54
Q14204|DYHC1_HUMAN	+ +	676.63	592	231	230	40.81	59.38	619.78	606	206	205	36.4	55.85
P54652|HSP72_HUMAN	+ +	373.87	129	23	8	27.38	43.19	337.87	134	16	2	19.05	27.39
P46821|MAP1B_HUMAN	+ +	178.78	8	7	7	2.56	5.15	130.59	6	4	4	1.47	4.29
P40616|ARL1_HUMAN	+ +	228.33	18	6	6	28.57	51.38	176.77	23	6	6	28.57	51.38
P49189|AL9A1_HUMAN	+ +	138.22	9	5	5	10.42	10.93	211.21	10	5	5	10.42	21.26
Q99436|PSB7_HUMAN	+ +	290	17	8	8	26.67	46.93	264.77	22	8	8	26.67	56.32
Q15785|TOM34_HUMAN	+ +	131.99	4	3	3	6.12	12.3	117.89	4	3	3	6.12	11.33
P82673|RT35_HUMAN	+ +	133.51	7	4	4	8.33	17.03	116.62	6	4	4	8.33	14.24
Q9Y3F4|STRAP_HUMAN	+ +	350.71	49	21	21	67.74	66.57	338.21	48	16	16	51.61	63.71
Q6DD88|ATLA3_HUMAN	+ +	461.67	119	33	32	67.35	72.64	427.22	122	30	29	61.22	70.98
Q13596|SNX1_HUMAN	+ +	214.01	11	7	5	10.61	20.11	133.96	9	5	3	7.58	11.11
P68402|PA1B2_HUMAN	+ +	100.43	6	2	2	10	17.9	99.3	3	2	2	10	17.9
Q9HB07|MYG1_HUMAN	+ +	178.67	9	6	6	15.38	18.62	155.63	9	4	4	10.26	13.83
Q96M27|PRRC1_HUMAN	+ +	182.23	7	4	4	14.29	11.91	153.64	6	3	3	10.71	10.34
Q02750|MP2K1_HUMAN	+ +	278.13	40	12	7	30	32.06	285.86	44	15	9	37.5	48.09
O75489|NDUS3_HUMAN	+ +	236.06	17	10	10	32.26	41.29	182.99	14	6	6	19.35	26.89
Q96PK6|RBM14_HUMAN	+ +	308.76	49	19	18	33.33	36.32	312.17	44	17	16	29.82	35.13
Q02543|RL18A_HUMAN	+ +	312.22	73	15	15	41.67	59.66	257.69	59	13	13	36.11	53.98
P61247|RS3A_HUMAN	+ +	376.54	120	24	24	46.15	64.77	314.43	102	17	17	32.69	60.23
P22626|ROA2_HUMAN	+ +	429.88	133	27	23	62.79	62.32	342.79	125	21	17	48.84	58.64
P54920|SNAA_HUMAN	+ +	272.4	14	8	8	23.53	37.63	264.94	19	11	11	32.35	44.41
Q96CN7|ISOC1_HUMAN	+ +	244.91	23	8	8	29.63	35.57	225.84	25	7	7	25.93	32.55
O76031|CLPX_HUMAN	+ +	225.71	14	7	7	8.43	18.33	201.91	13	8	8	9.64	19.75
Q92804|RBP56_HUMAN	+ +	191.17	13	6	3	8.96	9.46	162.19	13	5	2	7.46	9.29
Q9NR28|DBLOH_HUMAN	+ +	69.09	2	2	2	7.41	8.37	76.92	3	2	2	7.41	9.62
Q92503|S14L1_HUMAN	+ +	138.4	3	3	3	3.8	7.97	109.82	3	2	2	2.53	6.01
O43663|PRC1_HUMAN	+ +	154.47	3	3	3	3.23	11.13	163.33	7	3	3	3.23	10.48
P61019|RAB2A_HUMAN	+ +	285.5	27	12	12	50	65.09	211.83	23	8	8	33.33	50.47
Q15365|PCBP1_HUMAN	+ +	428.93	139	19	14	63.33	83.99	372.19	131	16	13	53.33	80.06
P52888|THOP1_HUMAN	+ +	293.1	39	19	19	23.46	34.4	297.1	38	16	16	19.75	29.61
O60343|TBCD4_HUMAN	+ +	171.56	9	5	5	3.23	6.09	152.32	5	4	4	2.58	4.39
P08240|SRPR_HUMAN	+ +	288.97	26	14	14	16.67	25.86	246.7	22	13	13	15.48	29.62
Q06124|PTN11_HUMAN	+ +	252.35	22	13	13	16.25	29.65	254.03	21	12	12	15	28.48
P52758|UK114_HUMAN	+ +	104.72	2	2	2	14.29	19.71	101.57	3	2	2	14.29	19.71
O43396|TXNL1_HUMAN	+ +	276.19	29	9	9	31.03	47.4	247.78	25	10	10	34.48	56.06
P05362|ICAM1_HUMAN	+ +	109.32	4	2	2	4	4.51	111.95	4	3	3	6	6.58
Q8TD19|NEK9_HUMAN	+ +	139.02	3	3	3	3.3	5.52	83.37	2	2	2	2.2	3.68
P00918|CAH2_HUMAN	+ +	254.51	27	8	8	28.57	53.85	237.73	25	8	8	28.57	52.31
Q53H82|LACB2_HUMAN	+ +	197.06	15	8	8	22.86	29.86	143.16	12	5	5	14.29	15.97
Q9H501|ESF1_HUMAN	+ +	173.27	10	3	3	1.88	5.17	130.52	8	2	2	1.25	3.29
P12004|PCNA_HUMAN	+ +	379.71	81	20	20	80	86.59	339.93	73	16	15	64	82.76
O43290|SNUT1_HUMAN	+ +	158.2	6	4	4	2.78	9.38	187.51	8	4	4	2.78	8.12
P52209|6PGD_HUMAN	+ +	488.33	181	33	33	61.11	77.85	447.18	180	32	32	59.26	79.3
P04424|ARLY_HUMAN	+ +	210.03	9	6	5	11.76	16.38	194.95	10	6	6	11.76	22.63
P12814|ACTN1_HUMAN	+ +	568.06	364	78	48	75.73	79.93	524.41	377	68	38	66.02	81.17
Q9NVD7|PARVA_HUMAN	+ +	120.66	4	3	3	6.52	10.75	130.03	6	3	3	6.52	9.68
Q13620|CUL4B_HUMAN	+ +	241.2	31	11	6	9.17	15.33	262.12	38	13	6	10.83	16.43
Q9Y4J8|DTNA_HUMAN	+ +	117.39	3	2	2	2.5	4.04	150.7	6	4	4	5	8.48
Q9Y277|VDAC3_HUMAN	+ +	337.6	51	13	11	41.94	56.89	299.1	56	12	10	38.71	54.77
Q9Y5X1|SNX9_HUMAN	+ +	198.05	7	5	5	7.46	13.78	152.29	6	4	4	5.97	12.77
O75821|EIF3G_HUMAN	+ +	361.4	40	15	15	32.61	57.19	305.06	37	12	12	26.09	49.38
Q9BRR6|ADPGK_HUMAN	+ +	234.24	15	8	8	22.22	24.55	186.34	13	6	6	16.67	21.53
Q14254|FLOT2_HUMAN	+ +	115.6	6	4	4	7.27	13.08	117.4	5	3	3	5.45	10.51
Q01995|TAGL_HUMAN	+ +	272.35	42	14	14	53.85	63.68	227.28	37	10	10	38.46	60.2
P84103|SRSF3_HUMAN	+ +	219.35	17	7	6	16.28	34.76	162.23	10	3	2	6.98	20.12
Q9UNS2|CSN3_HUMAN	+ +	229.17	7	4	4	10.81	23.4	165.26	5	3	3	8.11	14.18
Q9GZR7|DDX24_HUMAN	+ +	171.98	7	7	7	5.26	11.64	131.97	8	5	5	3.76	7.45
Q96S66|CLCC1_HUMAN	+ +	216.55	10	4	4	6.67	12.52	236.06	13	6	6	10	19.42
O95239|KIF4A_HUMAN	+ +	174.92	7	4	2	2.17	6.09	115.42	4	3	3	1.63	3.33
Q9Y2B0|CNPY2_HUMAN	+ +	163.17	5	4	4	18.18	37.36	111.37	5	3	3	13.64	28.02
P50991|TCPD_HUMAN	+ +	484.89	227	37	36	58.73	81.63	432.14	210	32	31	50.79	76.81
Q92769|HDAC2_HUMAN	+ +	258.77	35	14	9	23.33	38.73	253.33	40	13	7	21.67	36.68
P05455|LA_HUMAN	+ +	478.48	173	36	36	46.15	62.75	420.21	160	32	32	41.03	55.39
Q6IA86|ELP2_HUMAN	+ +	219.97	12	5	5	7.25	8.47	170.89	13	6	6	8.7	9.69
Q9NNW5|WDR6_HUMAN	+ +	137.5	6	3	3	3.23	4.1	153.34	11	5	5	5.38	8.39
Q9BVP2|GNL3_HUMAN	+ +	107.49	3	2	2	2.15	4.01	106.89	5	3	3	3.23	6.19
Q9P2D1|CHD7_HUMAN	+ +	119.28	7	3	2	0.82	1.17	104.84	12	4	3	1.1	1.5
Q9Y2A7|NCKP1_HUMAN	+ +	284.31	29	15	15	12.93	16.84	267.54	31	14	14	12.07	18.53
Q6UB35|C1TM_HUMAN	+ +	281.58	31	14	12	13.21	18.81	262.51	36	13	12	12.26	23.42
P60842|IF4A1_HUMAN	+ +	486.76	418	37	21	75.51	88.42	439.47	401	33	18	67.35	85.22
O94903|PROSC_HUMAN	+ +	175.01	9	6	6	20	30.55	166.26	14	7	7	23.33	35.27
O15355|PPM1G_HUMAN	+ +	327.45	25	14	14	27.45	38.46	288.06	27	12	12	23.53	33.88
O14618|CCS_HUMAN	+ +	188.19	17	8	8	34.78	44.16	156.73	16	5	5	21.74	37.59
P31327|CPSM_HUMAN	+ +	235.34	13	8	7	5.13	8.07	263.55	23	13	11	8.33	12.13
Q5JTV8|TOIP1_HUMAN	+ +	111.2	4	2	2	2.44	5.15	151.73	8	5	4	6.1	12.69
Q13619|CUL4A_HUMAN	+ +	189.56	26	7	2	6.6	9.75	201.46	34	10	2	9.43	13.57
P17844|DDX5_HUMAN	+ +	453.22	154	40	29	47.62	60.26	380.04	144	30	21	35.71	47.39
Q9Y678|COPG1_HUMAN	+ +	506.88	169	55	51	59.14	80.89	455.26	187	46	42	49.46	73.91
Q8N3U4|STAG2_HUMAN	+ +	103.29	2	2	2	1.4	2.76	92.15	3	2	2	1.4	2.76
O15020|SPTN2_HUMAN	+ +	395.23	102	31	11	9.63	14.18	349.06	103	26	12	8.07	13.56
P61254|RL26_HUMAN	+ +	272.59	44	14	5	34.15	54.48	215.64	33	12	3	29.27	56.55
Q13576|IQGA2_HUMAN	+ +	462.47	92	49	45	24.5	39.24	427.33	109	51	47	25.5	41.02
O95104|SFR15_HUMAN	+ +	200.76	5	4	3	3.2	6.8	134.62	5	3	2	2.4	3.66
P61619|S61A1_HUMAN	+ +	310.8	72	13	7	37.14	32.77	271.62	76	11	6	31.43	30.88
Q9C0J8|WDR33_HUMAN	+ +	172.95	15	5	3	3.42	4.72	185.2	16	7	5	4.79	6.59
P48556|PSMD8_HUMAN	+ +	229.04	24	10	10	19.61	38.57	212.71	32	9	9	17.65	38
Q4G0N4|NAKD2_HUMAN	+ +	281.27	28	15	15	25.86	40.5	281.28	28	15	15	25.86	38.46
Q9UKV3|ACINU_HUMAN	+ +	314.37	34	19	19	8.15	18.57	306.48	37	16	16	6.87	16.41
P28482|MK01_HUMAN	+ +	360.83	65	19	18	46.34	79.44	345.06	67	21	20	51.22	69.17
Q9UBQ5|EIF3K_HUMAN	+ +	213.61	11	5	5	27.78	29.82	113.29	6	3	3	16.67	17.89
P53621|COPA_HUMAN	+ +	520.79	227	75	75	52.08	69.44	459.46	222	61	61	42.36	65.6
P29692|EF1D_HUMAN	+ +	373.36	80	23	21	67.65	65.84	337.71	74	19	17	55.88	64.41
Q9NTI5|PDS5B_HUMAN	+ +	283.03	30	15	12	7.21	14.24	270.22	38	17	13	8.17	16.79
Q53EP0|FND3B_HUMAN	+ +	200.54	9	6	6	6.06	12.21	153.38	5	3	3	3.03	4.57
O14745|NHRF1_HUMAN	+ +	310.06	36	13	13	29.55	44.97	249.91	34	11	11	25	42.18
P22061|PIMT_HUMAN	+ +	279.81	26	9	9	40.91	58.59	260.05	20	10	10	45.45	58.59
P49748|ACADV_HUMAN	+ +	250.07	21	12	12	16.67	22.9	201	16	8	8	11.11	15.73
Q8TAT6|NPL4_HUMAN	+ +	215.82	9	7	7	11.29	17.43	217.37	15	8	8	12.9	18.75
Q9NU22|MDN1_HUMAN	+ +	326.59	41	28	27	4.75	7.31	343.08	51	29	29	4.92	8.26
P18206|VINC_HUMAN	+ +	515.46	218	64	63	45.07	64.9	463.83	213	51	51	35.92	54.32
O95456|PSMG1_HUMAN	+ +	83.32	5	2	2	5.88	10.42	87.96	3	2	2	5.88	10.42
Q9NUQ3|TXLNG_HUMAN	+ +	100.37	4	2	2	2.22	4.92	122.23	6	3	3	3.33	7.01
Q00059|TFAM_HUMAN	+ +	113.75	8	4	4	8	12.6	109.3	8	4	4	8	15.85
Q9NZT2|OGFR_HUMAN	+ +	208.73	12	5	5	7.14	11.67	178.7	11	4	4	5.71	9.16
Q16401|PSMD5_HUMAN	+ +	354.89	42	18	18	36.73	51.98	274.9	37	13	13	26.53	42.66
P55209|NP1L1_HUMAN	+ +	432.48	82	16	14	32	55.75	388.66	74	14	13	28	48.59
O43852|CALU_HUMAN	+ +	293.89	26	14	14	33.33	52.7	266.78	28	11	11	26.19	53.33
Q92878|RAD50_HUMAN	+ +	192.4	14	8	7	3.45	7.47	232.96	17	11	10	4.74	9.22
O75947|ATP5H_HUMAN	+ +	221.63	7	5	5	20.83	48.45	158.75	5	3	3	12.5	29.81
Q92896|GSLG1_HUMAN	+ +	363.91	48	24	24	14.63	28.33	346.68	53	20	20	12.2	25.19
P09211|GSTP1_HUMAN	+ +	451.48	160	17	17	89.47	90.95	389.12	168	15	15	78.95	90
Q14108|SCRB2_HUMAN	+ +	256.69	27	7	6	16.67	21.97	238.16	31	7	6	16.67	21.97
P63220|RS21_HUMAN	+ +	171.32	7	3	3	23.08	44.58	145.84	8	3	3	23.08	44.58
P35237|SPB6_HUMAN	+ +	142.65	5	3	3	7.14	11.44	159.8	8	5	5	11.9	19.41
Q15029|U5S1_HUMAN	+ +	457.02	93	37	35	38.54	55.25	414.4	102	35	34	36.46	52.37
O00273|DFFA_HUMAN	+ +	169.25	7	5	5	13.89	28.1	113.34	4	3	3	8.33	12.99
P14866|HNRPL_HUMAN	+ +	526.65	126	26	25	41.94	63.5	462.3	113	22	21	35.48	56.37
Q2TAY7|SMU1_HUMAN	+ +	133.46	6	4	4	6.9	7.02	69.69	4	2	2	3.45	3.7
Q99567|NUP88_HUMAN	+ +	210.09	11	7	7	8.97	12.69	181.77	9	6	6	7.69	11.88
Q9H9A6|LRC40_HUMAN	+ +	162.04	8	5	5	7.04	10.63	186.05	12	8	8	11.27	20.27
P16152|CBR1_HUMAN	+ +	227.96	16	7	7	20	36.82	220.87	16	8	8	22.86	42.24
Q8N543|OGFD1_HUMAN	+ +	197.68	8	5	5	8.33	15.68	148.18	6	3	3	5	11.07
Q9UKX7|NUP50_HUMAN	+ +	193.16	14	7	6	12.5	19.87	227.32	18	8	7	14.29	22.22
O60506|HNRPQ_HUMAN	+ +	469.32	125	36	28	40	52.81	414.87	121	29	22	32.22	47.51
P06730|IF4E_HUMAN	+ +	204.61	15	7	7	24.14	36.87	159.88	12	4	4	13.79	17.97
Q9H223|EHD4_HUMAN	+ +	215.31	11	8	6	11.94	17.01	182.51	13	7	5	10.45	14.79
P98175|RBM10_HUMAN	+ +	154.23	4	4	4	3.42	5.81	167.48	9	6	6	5.13	10.43
P01876|IGHA1_HUMAN	+ +	102.79	3	2	2	8.7	11.61	114.39	3	3	3	13.04	14.16
P48651|PTSS1_HUMAN	+ +	107.76	6	2	2	4.65	5.07	96.49	4	2	2	4.65	5.07
P51553|IDH3G_HUMAN	+ +	107.75	4	3	3	7.32	10.69	73.76	4	2	2	4.88	4.83
Q02880|TOP2B_HUMAN	+ +	288.33	25	18	9	7.47	12.36	253.83	25	13	6	5.39	9.66
Q13630|FCL_HUMAN	+ +	193.07	12	7	7	21.88	34.58	186.36	13	6	6	18.75	33.02
Q9NYU2|UGGG1_HUMAN	+ +	498.87	127	59	59	35.12	57.3	473.23	149	55	52	32.74	55.88
Q16513|PKN2_HUMAN	+ +	87.82	2	2	2	1.56	2.03	93.44	3	2	2	1.56	3.76
Q9UK59|DBR1_HUMAN	+ +	104.5	5	3	3	5.26	7.72	90.68	2	2	2	3.51	7.17
Q9NXE4|NSMA3_HUMAN	+ +	167.52	8	5	5	6.85	7.26	91.63	6	2	2	2.74	2.78
P61026|RAB10_HUMAN	+ +	201.01	29	6	4	19.35	37	190.73	28	7	5	22.58	41
P31153|METK2_HUMAN	+ +	328.37	33	15	15	33.33	46.58	301.46	34	13	13	28.89	39.24
Q03252|LMNB2_HUMAN	+ +	240.21	36	18	13	18.75	29.83	215.62	34	16	11	16.67	24.83
Q9Y3B3|TMED7_HUMAN	+ +	103.38	3	2	2	8	11.16	110.89	3	2	2	8	11.16
Q8TC07|TBC15_HUMAN	+ +	159.07	5	4	4	5.26	6.95	131.7	7	5	5	6.58	6.22
Q9HAU0|PKHA5_HUMAN	+ +	118.84	4	4	4	2.78	5.47	109.24	3	3	3	2.08	3.32
Q9NR50|EI2BG_HUMAN	+ +	246.45	14	6	6	10.91	26.33	166.28	11	5	5	9.09	19.69
Q14498|RBM39_HUMAN	+ +	279.89	20	11	11	11.96	27.17	266.12	32	11	11	11.96	29.25
P27695|APEX1_HUMAN	+ +	445.17	71	24	24	53.33	72.01	410.22	78	23	23	51.11	68.24
P26639|SYTC_HUMAN	+ +	443.82	102	41	40	43.16	58.78	389.72	95	31	31	32.63	49.24
P14923|PLAK_HUMAN	+ +	251.18	27	11	9	16.92	21.07	227.41	28	11	8	16.92	20
P35573|GDE_HUMAN	+ +	215.85	13	8	8	4.97	8.09	185.74	13	7	7	4.35	8.22
Q8N1G4|LRC47_HUMAN	+ +	290.02	37	13	13	16.46	35.51	285.41	40	15	15	18.99	41.17
Q13884|SNTB1_HUMAN	+ +	223.4	18	9	9	14.29	22.86	246.52	22	9	9	14.29	25.46
P19623|SPEE_HUMAN	+ +	236.45	22	9	9	33.33	37.09	220.07	30	7	7	25.93	30.79
Q8TE82|S3TC1_HUMAN	+ +	108.76	2	2	2	1.59	2.47	107.78	5	2	2	1.59	2.02
P18669|PGAM1_HUMAN	+ +	430.97	156	21	21	63.64	80.71	377.83	150	17	17	51.52	77.95
Q96IJ6|GMPPA_HUMAN	+ +	190.87	8	5	5	15.15	18.81	195.58	10	6	6	18.18	22.86
Q9BRA2|TXD17_HUMAN	+ +	198.33	12	5	5	35.71	54.47	180.4	15	5	5	35.71	54.47
Q15005|SPCS2_HUMAN	+ +	197.02	18	8	8	27.59	39.38	165.15	16	6	6	20.69	28.32
Q8N1I0|DOCK4_HUMAN	+ +	151.09	7	4	4	1.79	3.15	97.55	3	2	2	0.89	2.34
P63279|UBC9_HUMAN	+ +	129.64	5	4	4	18.18	37.34	91.08	4	2	2	9.09	14.56
Q5MIZ7|P4R3B_HUMAN	+ +	171.39	9	6	4	6.52	11.19	194.37	9	6	5	6.52	11.9
P21333|FLNA_HUMAN	+ +	705.21	587	151	134	62.66	75.6	650.91	604	138	124	57.26	74.65
P04080|CYTB_HUMAN	+ +	147.24	11	3	3	27.27	45.92	135.22	10	3	3	27.27	45.92
Q99615|DNJC7_HUMAN	+ +	275.01	18	11	11	13.75	29.35	208.84	18	8	8	10	20.45
P51003|PAPOA_HUMAN	+ +	114.43	4	2	2	2.44	5.1	182.85	8	6	6	7.32	13.83
Q5SSJ5|HP1B3_HUMAN	+ +	272.88	24	12	12	12.12	27.12	227.76	21	10	10	10.1	22.06
P08779|K1C16_HUMAN	+ +	426.37	114	34	18	69.39	69.56	228.51	46	12	3	24.49	24.1
Q14566|MCM6_HUMAN	+ +	451.21	152	48	48	47.52	58.22	409.89	138	38	38	37.62	54.57
Q8NCA5|FA98A_HUMAN	+ +	189.79	14	5	4	8.47	13.1	161.05	9	3	3	5.08	8.48
P54886|P5CS_HUMAN	+ +	498.32	151	36	36	42.35	57.48	439.37	169	31	31	36.47	50.06
P07686|HEXB_HUMAN	+ +	251.79	11	9	9	16.67	22.48	200.18	15	6	6	11.11	17.63
Q8N766|EMC1_HUMAN	+ +	291.35	21	13	13	13.68	20.44	274.34	32	16	16	16.84	24.47
Q92615|LAR4B_HUMAN	+ +	146.34	5	4	3	5.19	6.37	157.65	6	3	2	3.9	5.28
P18031|PTN1_HUMAN	+ +	215.55	13	6	6	11.11	24.37	177.32	16	4	4	7.41	17.47
Q06210|GFPT1_HUMAN	+ +	458.74	157	40	33	44.94	68.67	432.97	135	36	36	40.45	64.52
P55036|PSMD4_HUMAN	+ +	246.12	16	7	7	17.95	42.97	251.07	15	8	8	20.51	38.73
Q9NRG9|AAAS_HUMAN	+ +	204.94	11	6	6	14.63	18.5	175.98	8	5	5	12.2	17.03
Q01844|EWS_HUMAN	+ +	220.82	19	5	5	8.77	10.82	226.27	24	6	6	10.53	13.72
Q9H7B2|RPF2_HUMAN	+ +	87.22	6	3	3	4.84	11.44	77.51	3	2	2	3.23	5.88
P62851|RS25_HUMAN	+ +	187.89	21	6	6	17.65	37.6	120.37	17	3	3	8.82	24
Q08AM6|VAC14_HUMAN	+ +	200.91	10	6	5	7.32	10.61	199.62	12	5	5	6.1	11.89
Q14012|KCC1A_HUMAN	+ +	101.77	3	2	2	5.13	5.95	80.31	5	2	2	5.13	5.95
Q99442|SEC62_HUMAN	+ +	131.34	14	3	3	3.85	5.76	136.45	13	3	3	3.85	5.76
P11142|HSP7C_HUMAN	+ +	597.19	699	63	47	76.83	87.93	529.89	707	54	39	65.85	80.19
Q9BWD1|THIC_HUMAN	+ +	447.07	110	26	26	72.22	76.83	405.77	100	20	20	55.56	71.03
Q92974|ARHG2_HUMAN	+ +	220.86	13	8	8	5.67	11.76	239.45	17	10	10	7.09	14.4
P38935|SMBP2_HUMAN	+ +	93.86	3	2	2	1.49	1.91	106.38	3	2	2	1.49	2.42
P26196|DDX6_HUMAN	+ +	397.34	54	23	21	42.59	62.11	344.98	43	18	17	33.33	45.76
Q16850|CP51A_HUMAN	+ +	378.21	67	24	24	42.86	58.05	332.28	61	18	18	32.14	48.11
Q15424|SAFB1_HUMAN	+ +	271.69	25	9	4	5.7	16.07	251.63	15	6	2	3.8	11.04
Q16795|NDUA9_HUMAN	+ +	240.91	21	11	11	22.45	40.58	229.02	26	12	12	24.49	40.58
P48634|PRC2A_HUMAN	+ +	121.07	4	4	4	1.71	3.57	163.32	7	5	5	2.14	3.89
P35520|CBS_HUMAN	+ +	219.59	16	7	7	11.48	28.13	212.17	17	6	6	9.84	20.69
Q9HCM4|E41L5_HUMAN	+ +	217.93	11	8	8	9.2	18.42	210.83	15	8	8	9.2	24.42
O00442|RTCA_HUMAN	+ +	113.75	4	2	2	5.13	6.56	89.67	4	2	2	5.13	6.56
P49207|RL34_HUMAN	+ +	134.83	14	5	5	16.13	24.79	76.34	6	2	2	6.45	12.82
Q15417|CNN3_HUMAN	+ +	301.18	46	15	14	46.88	61.4	299.48	48	14	13	43.75	61.09
P04899|GNAI2_HUMAN	+ +	241.18	12	8	4	17.39	25.63	197.11	11	6	2	13.04	24.23
P61964|WDR5_HUMAN	+ +	127.91	9	3	3	8.11	20.36	140.56	8	3	3	8.11	14.97
Q6Y1H2|HACD2_HUMAN	+ +	129.64	9	3	3	13.64	14.17	114.7	8	3	3	13.64	14.17
Q9NYL4|FKB11_HUMAN	+ +	243.93	28	8	8	30.77	65.17	218.88	25	7	7	26.92	64.68
P25325|THTM_HUMAN	+ +	302.95	26	13	12	40.62	53.87	289.95	36	14	13	43.75	65.99
O00461|GOLI4_HUMAN	+ +	161.71	10	5	5	6.1	10.2	158.9	12	4	4	4.88	9.05
Q9Y315|DEOC_HUMAN	+ +	213.76	9	6	6	15	22.01	134.33	7	3	3	7.5	11.32
Q8WUM0|NU133_HUMAN	+ +	300.6	33	18	17	16.98	21.02	304.26	36	16	15	15.09	21.54
P30050|RL12_HUMAN	+ +	269.81	51	9	9	34.62	61.82	238.81	49	6	6	23.08	54.55
Q14684|RRP1B_HUMAN	+ +	149.81	5	4	4	3.2	7.26	109.5	3	3	3	2.4	5.28
Q6DKI1|RL7L_HUMAN	+ +	75.46	4	2	2	3.92	13.01	65.1	3	2	2	3.92	13.01
P35908|K22E_HUMAN	+ +	519.59	209	55	42	83.33	83.88	457.89	175	49	38	74.24	76.68
Q96F86|EDC3_HUMAN	+ +	152.24	5	4	4	8	12.2	184.23	7	4	4	8	12.6
Q99439|CNN2_HUMAN	+ +	282.12	36	13	12	41.94	41.42	248.35	30	10	9	32.26	40.13
O95394|AGM1_HUMAN	+ +	329.28	53	19	19	35.19	48.15	341.82	61	20	20	37.04	45.39
Q96GG9|DCNL1_HUMAN	+ +	89.14	3	2	2	5.88	8.88	84.93	2	2	2	5.88	8.49
P29966|MARCS_HUMAN	+ +	343.51	42	12	12	42.86	59.04	323.39	41	12	12	42.86	62.05
Q9BSJ8|ESYT1_HUMAN	+ +	489.61	174	51	51	43.97	64.67	441.21	164	42	42	36.21	56.88
Q9BYD6|RM01_HUMAN	+ +	158.71	6	4	4	7.69	20.62	164.53	7	4	4	7.69	16.92
P52701|MSH6_HUMAN	+ +	230.63	18	12	11	6.63	10.44	215.75	17	10	9	5.52	10.74
A6NHR9|SMHD1_HUMAN	+ +	304.99	36	21	21	8.57	18.15	313.26	48	24	24	9.8	20.1
Q9Y2S7|PDIP2_HUMAN	+ +	175.52	7	6	6	13.95	20.65	159.81	10	6	6	13.95	20.65
P62273|RS29_HUMAN	+ +	83.34	5	2	2	16.67	33.93	103.61	7	3	3	25	46.43
O14617|AP3D1_HUMAN	+ +	351.53	44	22	22	13.5	29.49	318.48	44	20	20	12.27	25.33
O14981|BTAF1_HUMAN	+ +	176.34	6	6	6	3.19	6.38	134.26	5	4	4	2.13	3.79
Q14696|MESD_HUMAN	+ +	195.41	13	8	8	20	33.33	154.43	13	4	4	10	22.22
Q99873|ANM1_HUMAN	+ +	407.08	101	24	24	61.54	62.33	346.23	93	19	19	48.72	61.77
P11940|PABP1_HUMAN	+ +	430.59	180	29	17	37.66	49.53	394.37	152	27	17	35.06	48.11
O60814|H2B1K_HUMAN	+ +	133.84	10	3	3	10.71	27.78	116.86	13	3	3	10.71	27.78
Q92688|AN32B_HUMAN	+ +	308.19	51	14	6	50	33.86	259.86	48	11	4	39.29	31.87
Q13393|PLD1_HUMAN	+ +	175.71	16	7	7	5	10.06	152.33	15	7	7	5	8.85
P54578|UBP14_HUMAN	+ +	439.38	95	29	29	46.77	64.17	396.17	101	23	23	37.1	63.97
P27694|RFA1_HUMAN	+ +	318.72	28	12	12	17.91	30.19	293.54	30	13	13	19.4	31.66
O75306|NDUS2_HUMAN	+ +	218.22	15	8	8	16	20.52	175.29	14	8	8	16	25.27
Q96HR9|REEP6_HUMAN	+ +	108.18	12	2	2	12.5	11.41	127.43	14	3	3	18.75	16.85
Q9BSH5|HDHD3_HUMAN	+ +	73.4	2	2	2	8.33	14.34	72.04	2	2	2	8.33	17.13
P50440|GATM_HUMAN	+ +	318.99	41	16	16	30.77	46.57	305.3	49	14	14	26.92	47.52
P11413|G6PD_HUMAN	+ +	356.02	67	25	25	42.37	55.92	312.59	70	21	21	35.59	45.24
Q15257|PTPA_HUMAN	+ +	268.94	19	7	7	17.95	34.08	278.77	22	10	10	25.64	46.65
P21912|SDHB_HUMAN	+ +	86.66	5	2	2	4.76	5	121.52	6	4	4	9.52	14.29
Q15645|PCH2_HUMAN	+ +	121.16	4	3	3	6.38	14.35	148.3	5	4	4	8.51	15.51
P43246|MSH2_HUMAN	+ +	210.31	10	8	7	7.62	11.78	228.15	19	10	10	9.52	14.88
P61326|MGN_HUMAN	+ +	200.93	10	6	6	30	57.53	178.07	13	5	5	25	52.05
P55210|CASP7_HUMAN	+ +	127	3	3	3	7.69	10.56	101.24	2	2	2	5.13	10.23
P08865|RSSA_HUMAN	+ +	401.22	102	19	18	70.37	60.68	361.75	91	14	14	51.85	58.64
Q9NVU7|SDA1_HUMAN	+ +	164.67	8	4	4	3.51	6.55	147.23	9	3	3	2.63	5.53
P62979|RS27A_HUMAN	+ +	321.59	187	13	2	38.24	63.46	254.02	172	9	9	26.47	58.33
O75607|NPM3_HUMAN	+ +	115.52	4	2	2	13.33	20.22	103.68	5	2	2	13.33	20.22
Q562R1|ACTBL_HUMAN	+ +	325.32	291	17	4	44.74	41.22	303.91	266	17	4	44.74	41.22
P31689|DNJA1_HUMAN	+ +	401.94	102	26	23	44.07	73.8	363.74	91	23	20	38.98	73.3
Q6ZRP7|QSOX2_HUMAN	+ +	215.31	13	8	8	10.53	15.62	222.97	18	9	9	11.84	17.05
P46939|UTRO_HUMAN	+ +	339.58	34	23	22	5.37	10.72	334.77	44	27	26	6.31	12.29
Q8WXF1|PSPC1_HUMAN	+ +	349.76	56	21	19	29.17	32.89	312.72	58	16	14	22.22	29.45
Q9NZ08|ERAP1_HUMAN	+ +	150.12	11	4	4	4.17	5.74	168.21	15	8	8	8.33	10.63
P35637|FUS_HUMAN	+ +	337.21	58	12	9	24	23.95	306.31	53	11	8	22	23.76
P78330|SERB_HUMAN	+ +	215.79	22	8	8	28.57	42.67	216.7	27	9	9	32.14	56.89
O14497|ARI1A_HUMAN	+ +	115.79	3	3	3	2.03	2.67	97.64	3	2	2	1.35	1.93
P62266|RS23_HUMAN	+ +	280.27	42	8	7	25	51.05	265.38	34	6	6	18.75	43.36
P06400|RB_HUMAN	+ +	117.98	6	4	4	3.36	5.5	122.01	8	4	4	3.36	5.93
Q15800|MSMO1_HUMAN	+ +	167.45	11	3	3	11.54	11.95	175.81	15	4	4	15.38	16.04
P14868|SYDC_HUMAN	+ +	373.8	76	28	28	46.67	63.67	363.22	85	27	27	45	64.27
Q13617|CUL2_HUMAN	+ +	168.94	11	9	8	9.68	12.48	80.73	5	3	2	3.23	3.09
P16435|NCPR_HUMAN	+ +	451.75	131	41	41	56.16	63.96	398.71	128	34	34	46.58	60.71
Q9C0B1|FTO_HUMAN	+ +	152.25	6	3	3	5.36	9.7	124.53	8	2	2	3.57	5.94
P11166|GTR1_HUMAN	+ +	111.89	6	3	3	8.11	4.88	96.84	8	3	3	8.11	4.88
O15260|SURF4_HUMAN	+ +	227.88	57	7	7	35	27.51	209.72	64	6	6	30	27.51
Q9UNW1|MINP1_HUMAN	+ +	159.74	7	5	5	8.77	25.87	161.91	8	5	5	8.77	23.41
O75955|FLOT1_HUMAN	+ +	144.59	4	3	3	5.26	9.6	156.51	7	4	4	7.02	15.22
Q9H2W6|RM46_HUMAN	+ +	73.26	6	2	2	5.56	6.45	90.55	6	3	3	8.33	19
O43172|PRP4_HUMAN	+ +	220.32	18	10	9	15.15	26.63	191.17	15	7	6	10.61	17.82
Q9Y6M7|S4A7_HUMAN	+ +	188.04	12	6	6	4.38	7.66	147.31	10	5	5	3.65	6.59
Q9H3P7|GCP60_HUMAN	+ +	298.67	20	9	9	13.64	25.19	270.89	21	8	8	12.12	22.73
P49588|SYAC_HUMAN	+ +	554.47	241	62	62	55.86	76.76	504.59	261	53	53	47.75	75.31
P49736|MCM2_HUMAN	+ +	442.25	119	38	38	34.55	53.43	397.56	133	32	32	29.09	42.59
O76094|SRP72_HUMAN	+ +	280.85	23	14	14	14.43	29.06	269.68	21	12	12	12.37	28.17
Q13547|HDAC1_HUMAN	+ +	257.11	26	11	6	18.97	34.02	242.76	32	11	5	18.97	31.74
Q9UQ35|SRRM2_HUMAN	+ +	257.34	25	15	15	2.61	8.25	232.44	28	14	14	2.43	7.63
Q9NQT8|KI13B_HUMAN	+ +	264.35	23	12	10	5.43	9.15	237.12	24	14	12	6.33	11.61
P17980|PRS6A_HUMAN	+ +	370.78	62	25	25	43.1	63.1	319.23	64	18	18	31.03	46.24
Q12929|EPS8_HUMAN	+ +	220.59	13	8	8	8.25	17.64	215.09	15	8	8	8.25	20.32
Q9P0L0|VAPA_HUMAN	+ +	287.59	48	12	11	36.36	44.58	249.56	40	8	7	24.24	37.75
P30154|2AAB_HUMAN	+ +	337.44	43	20	10	35.09	39.93	286.19	40	13	6	22.81	32.28
Q9H2V7|SPNS1_HUMAN	+ +	69.54	3	3	3	7.69	10.98	88.41	2	2	2	5.13	9.85
Q9BXB4|OSB11_HUMAN	+ +	110.04	4	4	4	5.26	6.16	122.71	5	4	4	5.26	7.1
Q96TA2|YMEL1_HUMAN	+ +	134.92	5	3	3	3.16	4.92	159.34	6	4	4	4.21	7.76
P08183|MDR1_HUMAN	+ +	182.6	11	5	5	3.45	5.94	188.11	12	6	6	4.14	6.72
P07942|LAMB1_HUMAN	+ +	260.57	16	12	11	7.36	10.13	217.9	22	11	11	6.75	9.46
O75191|XYLB_HUMAN	+ +	136.94	4	3	3	7.14	12.87	154.7	5	4	4	9.52	17.54
Q5T160|SYRM_HUMAN	+ +	199.22	10	6	6	8.45	12.28	123.94	7	3	3	4.23	6.06
Q52LJ0|FA98B_HUMAN	+ +	227.98	10	5	4	11.9	26.97	207.19	9	5	5	11.9	25.15
O75165|DJC13_HUMAN	+ +	228.66	20	13	13	5.2	8.43	254.54	29	18	18	7.2	12.71
P25789|PSA4_HUMAN	+ +	283.56	34	12	12	32.43	62.45	286.26	41	11	11	29.73	62.45
P78527|PRKDC_HUMAN	+ +	722.05	828	255	253	53.12	67.81	655.45	893	227	224	47.29	65.58
P50990|TCPQ_HUMAN	+ +	465.82	220	47	47	81.03	77.74	412.89	198	39	39	67.24	75.91
P10644|KAP0_HUMAN	+ +	288.39	41	13	13	26	50.39	252.4	39	11	11	22	44.36
P46781|RS9_HUMAN	+ +	334.43	93	23	23	51.11	42.78	206.15	72	15	15	33.33	42.27
Q9H0S4|DDX47_HUMAN	+ +	198.77	11	7	7	11.11	20	160.51	9	4	4	6.35	12.97
Q9UQE7|SMC3_HUMAN	+ +	239.09	19	9	9	4.29	10.6	223.19	16	8	8	3.81	9.86
O75907|DGAT1_HUMAN	+ +	244.23	16	8	8	17.02	26.23	223.04	20	6	6	12.77	20.7
P39687|AN32A_HUMAN	+ +	332.96	43	16	8	57.14	52.21	304	41	15	8	53.57	54.22
Q9NXH9|TRM1_HUMAN	+ +	201.87	11	7	7	9.09	19.27	228.7	16	8	8	10.39	20.03
P02787|TRFE_HUMAN	+ +	507.17	131	42	41	52.5	55.87	439.17	156	36	35	45	56.16
Q8WUX9|CHMP7_HUMAN	+ +	110.45	6	3	3	5	11.7	101.18	4	2	2	3.33	6.18
O75396|SC22B_HUMAN	+ +	146.84	8	4	4	16.67	19.53	174.91	11	5	5	20.83	28.37
O00178|GTPB1_HUMAN	+ +	135.3	10	4	4	5.06	8.22	115.06	4	3	3	3.8	7.17
Q8IYB5|SMAP1_HUMAN	+ +	126.65	9	3	3	6.52	9.21	104.55	8	3	3	6.52	7.49
Q9NVH1|DJC11_HUMAN	+ +	175.15	7	4	4	5.33	13.6	140.26	2	2	2	2.67	5.9
Q9UGP8|SEC63_HUMAN	+ +	260.55	14	10	10	10.42	20.26	260.44	22	12	12	12.5	21.71
Q9Y6W3|CAN7_HUMAN	+ +	78.45	2	2	2	2.22	2.83	153.65	5	4	4	4.44	6.03
P33991|MCM4_HUMAN	+ +	494.31	170	50	50	48.08	64.54	444.99	167	49	49	47.12	66.63
O95232|LC7L3_HUMAN	+ +	279.64	17	9	9	7.63	23.38	212.11	15	6	6	5.08	15.51
Q9Y2R4|DDX52_HUMAN	+ +	96.91	4	3	2	3.09	7.68	87.37	3	2	2	2.06	6.84
Q07812|BAX_HUMAN	+ +	171.49	8	5	5	23.81	30.73	152.63	9	5	5	23.81	30.73
A6NHG4|DDTL_HUMAN	+ +	115.17	5	2	2	18.18	20.9	99.65	4	2	2	18.18	20.9
Q13618|CUL3_HUMAN	+ +	242.63	18	12	12	10.53	17.58	213.38	18	9	9	7.89	13.67
Q9NQR4|NIT2_HUMAN	+ +	252.8	6	6	6	19.35	39.86	235.06	15	8	8	25.81	48.19
Q96SK2|TM209_HUMAN	+ +	141.66	5	3	3	5.66	11.59	129.73	5	3	3	5.66	11.59
P02649|APOE_HUMAN	+ +	223.57	19	9	9	18.75	29.97	233.4	18	12	12	25	47.95
O95219|SNX4_HUMAN	+ +	173.32	6	3	3	4.84	6.44	109.3	6	2	2	3.23	5.33
Q9UKL0|RCOR1_HUMAN	+ +	132.42	3	3	3	4.69	6.64	132.14	3	2	2	3.12	6.64
Q9H8H3|MET7A_HUMAN	+ +	184.77	5	4	4	16.67	17.21	96.49	4	2	2	8.33	6.15
P30622|CLIP1_HUMAN	+ +	196.73	9	5	2	2.35	4.73	131.89	4	3	3	1.41	2.85
P04844|RPN2_HUMAN	+ +	530.79	145	33	33	70.21	69.57	461.29	148	28	28	59.57	68.15
Q9UHD8|SEPT9_HUMAN	+ +	399.51	83	29	28	34.12	64.85	329.55	75	18	18	21.18	41.98
P50453|SPB9_HUMAN	+ +	176.85	11	6	6	15	24.2	147.53	12	5	5	12.5	18.62
P06493|CDK1_HUMAN	+ +	372.13	64	22	19	59.46	81.14	330.44	61	20	18	54.05	73.4
P62760|VISL1_HUMAN	+ +	154.39	5	4	4	15.38	23.56	143.88	5	4	4	15.38	23.04
P61421|VA0D1_HUMAN	+ +	89.81	2	2	2	6.06	5.7	82.2	2	2	2	6.06	5.7
Q16204|CCDC6_HUMAN	+ +	89.61	3	2	2	3.23	8.23	86.29	4	2	2	3.23	7.59
Q9Y263|PLAP_HUMAN	+ +	204.48	8	6	6	8	11.45	208.25	11	8	8	10.67	11.57
Q6PKG0|LARP1_HUMAN	+ +	345.79	62	26	25	16.88	31.48	298.1	65	23	22	14.94	24
P38159|RBMX_HUMAN	+ +	210.51	21	8	7	11.59	20.46	203.81	18	9	9	13.04	23.02
Q13616|CUL1_HUMAN	+ +	303.75	27	19	19	18.1	28.61	249.18	25	14	14	13.33	21.26
O75439|MPPB_HUMAN	+ +	296.68	25	9	9	16.67	26.18	275.56	23	10	10	18.52	33.95
Q00796|DHSO_HUMAN	+ +	319.72	35	15	15	42.86	56.3	268.87	33	12	12	34.29	42.3
Q96A49|SYAP1_HUMAN	+ +	268.08	16	8	8	20.51	36.65	181.11	9	6	6	15.38	17.61
Q15459|SF3A1_HUMAN	+ +	399.41	65	29	29	33.72	44.51	346.65	64	22	22	25.58	36.44
P09960|LKHA4_HUMAN	+ +	316.86	28	18	18	29.03	43.86	318.7	34	20	20	32.26	43.21
Q8NBS9|TXND5_HUMAN	+ +	401.55	80	23	22	54.76	65.74	360.85	69	20	19	47.62	61.34
P52907|CAZA1_HUMAN	+ +	285.54	25	10	8	28.57	47.2	256.83	28	9	7	25.71	47.2
O43818|U3IP2_HUMAN	+ +	111.5	5	2	2	3.23	10.74	131.87	5	2	2	3.23	10.74
P62269|RS18_HUMAN	+ +	255.6	63	16	16	44.44	61.18	218.55	59	13	13	36.11	53.95
P33947|ERD22_HUMAN	+ +	212.03	32	7	4	38.89	35.38	188.45	28	6	3	33.33	33.96
Q13769|THOC5_HUMAN	+ +	131.6	5	3	3	3.37	9.66	113.32	7	2	2	2.25	4.83
Q08945|SSRP1_HUMAN	+ +	375.9	61	26	26	22.22	38.93	331.96	64	23	23	19.66	36.39
P13645|K1C10_HUMAN	+ +	535.08	351	47	38	97.92	63.53	481.59	255	40	33	83.33	64.04
P19338|NUCL_HUMAN	+ +	556.84	238	46	45	40.35	39.44	421.11	189	30	30	26.32	34.93
Q13257|MD2L1_HUMAN	+ +	190.53	7	4	4	16.67	28.78	176.94	8	4	4	16.67	28.78
Q15386|UBE3C_HUMAN	+ +	167.6	6	5	5	4.35	7.94	138.4	7	5	5	4.35	7.29
Q9Y2K7|KDM2A_HUMAN	+ +	205.5	21	11	11	7.01	11.02	185.35	21	10	10	6.37	9.98
Q9GZS3|WDR61_HUMAN	+ +	228.42	8	4	4	16	28.52	151.26	5	2	2	8	16.39
P14174|MIF_HUMAN	+ +	132.57	10	3	3	37.5	65.22	106.91	9	3	3	37.5	65.22
Q9ULA0|DNPEP_HUMAN	+ +	87.59	5	2	2	4.35	6.32	72.74	4	2	2	4.35	6.32
P49720|PSB3_HUMAN	+ +	260.9	19	10	10	47.62	53.66	210.41	18	7	7	33.33	47.8
P46063|RECQ1_HUMAN	+ +	279.9	23	14	13	17.5	28.04	238.02	22	12	12	15	29.12
Q16822|PCKGM_HUMAN	+ +	274.17	22	11	11	17.19	23.44	257.7	29	12	12	18.75	25.31
Q13885|TBB2A_HUMAN	+ +	530.96	616	35	2	94.59	83.15	475.26	593	31	2	83.78	82.92
P41250|SYG_HUMAN	+ +	442.54	112	33	32	35.48	56.56	385.93	109	28	27	30.11	52.77
A3KMH1|VWA8_HUMAN	+ +	172.52	6	4	3	1.83	2.62	164.12	6	4	3	1.83	3.04
O75694|NU155_HUMAN	+ +	392.9	56	29	29	24.58	34.44	352.84	55	22	22	18.64	27.53
P11021|GRP78_HUMAN	+ +	588.69	581	58	56	66.67	77.98	508.55	538	48	46	55.17	72.94
Q9HAV7|GRPE1_HUMAN	+ +	244.35	17	9	9	27.27	47.47	210.56	16	9	9	27.27	47.93
Q9P032|NDUF4_HUMAN	+ +	104.82	4	2	2	7.14	13.14	92.16	5	2	2	7.14	13.14
Q9GZZ9|UBA5_HUMAN	+ +	234.5	17	7	7	18.42	34.16	221.82	17	6	6	15.79	27.97
Q13033|STRN3_HUMAN	+ +	337.91	29	16	13	19.28	25.09	261.35	23	10	9	12.05	19.57
Q9Y4F1|FARP1_HUMAN	+ +	108.25	6	2	2	1.6	2.68	158.62	8	5	5	4	9.09
P49591|SYSC_HUMAN	+ +	210.3	23	10	10	13.33	27.04	207.61	30	9	9	12	21.6
Q93079|H2B1H_HUMAN	+ +	133.84	10	3	3	10.71	27.78	116.86	13	3	3	10.71	27.78
P42765|THIM_HUMAN	+ +	312.91	32	17	17	40.48	51.64	244.99	28	13	13	30.95	38.79
P17812|PYRG1_HUMAN	+ +	341.86	42	16	13	24.24	36.38	299.05	44	14	12	21.21	36.21
P40222|TXLNA_HUMAN	+ +	289.36	27	12	12	13.48	30.04	299.1	23	13	13	14.61	32.78
P23378|GCSP_HUMAN	+ +	411.92	67	31	31	29.81	46.18	388.96	59	27	27	25.96	38.92
Q01469|FABP5_HUMAN	+ +	371.86	50	15	15	75	74.81	324.89	44	13	13	65	69.63
Q9BQ52|RNZ2_HUMAN	+ +	329.31	44	20	20	21.51	34.75	328.92	41	19	19	20.43	36.8
Q9NVI7|ATD3A_HUMAN	+ +	367.56	48	23	12	25	38.01	297.48	50	18	8	19.57	33.28
O95373|IPO7_HUMAN	+ +	465.77	123	39	38	44.83	48.94	419.01	125	32	31	36.78	48.36
[truncated: 844 more rows]
