# Supplementary material for: MicroRNA profiling of human primary macrophages exposed to dengue virus identifies miRNA-3614-5p as antiviral and regulator of ADAR1 expression
Source: PLoS Negl Trop Dis. 2017 Oct 18;11(10):e0005981. doi: 10.1371/journal.pntd.0005981 (PMC5662241; doi:10.1371/journal.pntd.0005981)
Supplement: S3 Table — (XLSX) [file pntd.0005981.s010.xlsx]

## Sheet: Supp Table S3
Code	Pathway	% genes	# Genes	Genes	Database	pvalue
61078	positive regulation of prostaglandin secretion involved in immune response	50	2	[S100A8, S100A9]	GO_BiologicalProcess-GOA_09.02.2016_16h18	1.4e-05
2906	negative regulation of mature B cell apoptotic process	28.5714	2	[S100A8, S100A9]	GO_BiologicalProcess-GOA_09.02.2016_16h18	5.1e-05
2000343	positive regulation of chemokine (C-X-C motif) ligand 2 production	25	2	[S100A8, S100A9]	GO_BiologicalProcess-GOA_09.02.2016_16h18	6.8e-05
60339	negative regulation of type I interferon-mediated signaling pathway	20	1	[ADAR]	GO_BiologicalProcess-GOA_09.02.2016_16h18	0.0079
2683	negative regulation of immune system process	1.2987	5	[ADAR, NME2, PCBP2, S100A8, S100A9]	GO_BiologicalProcess-GOA_09.02.2016_16h18	0.00032
31348	negative regulation of defense response	1.28205	2	[ADAR, PCBP2]	GO_BiologicalProcess-GOA_09.02.2016_16h18	0.025
2478	antigen processing and presentation of exogenous peptide antigen	1.11111	2	[DYNLL1, PSMD5]	GO_BiologicalProcess-GOA_09.02.2016_16h18	0.033
2697	regulation of immune effector process	1.12613	5	[KRT6A, PCBP2, S100A8, S100A9, SNX6]	GO_BiologicalProcess-GOA_09.02.2016_16h18	0.00061
43030	regulation of macrophage activation	5.88235	2	[S100A8, S100A9]	GO_BiologicalProcess-GOA_09.02.2016_16h18	0.0013
45104	intermediate filament cytoskeleton organization	4.25532	2	[KRT16, KRT6A]	GO_BiologicalProcess-GOA_09.02.2016_16h18	0.0025
30705	cytoskeleton-dependent intracellular transport	1.5873	2	[ACTN4, DYNLL1]	GO_BiologicalProcess-GOA_09.02.2016_16h18	0.017
7015	actin filament organization	1.44928	5	[ACTC1, ACTN4, ARHGEF10L, CAPZB, DYNLL1]	GO_BiologicalProcess-GOA_09.02.2016_16h18	0.00019
51017	actin filament bundle assembly	2.25564	3	[ACTN4, ARHGEF10L, DYNLL1]	GO_BiologicalProcess-GOA_09.02.2016_16h18	0.0012
51493	regulation of cytoskeleton organization	1.3363	6	[ARHGEF10L, CAPZB, CLIP1, DYNLL1, S100A8, S100A9]	GO_BiologicalProcess-GOA_09.02.2016_16h18	6.4e-05
30036	actin cytoskeleton organization	1.19658	7	[ACTC1, ACTN4, ARHGEF10L, CAPZB, DYNLL1, S100A9, TRIP10]	GO_BiologicalProcess-GOA_09.02.2016_16h18	2.8e-05
6183	GTP biosynthetic process	8.33333	1	[NME2]	GO_BiologicalProcess-GOA_09.02.2016_16h18	0.018
6228	UTP biosynthetic process	6.66667	1	[NME2]	GO_BiologicalProcess-GOA_09.02.2016_16h18	0.023
6241	CTP biosynthetic process	5.88235	1	[NME2]	GO_BiologicalProcess-GOA_09.02.2016_16h18	0.026
510	N-Glycan biosynthesis	2.04082	1	[GANAB]	KEGG_10.02.2016	0.075
260	Glycine, serine and threonine metabolism	2.5	1	[GLDC]	KEGG_10.02.2016	0.061
30260	entry into host cell	1.65289	2	[PPIA, SERPINB3]	GO_BiologicalProcess-GOA_09.02.2016_16h18	0.015
45070	positive regulation of viral genome replication	6.66667	2	[ADAR, PPIA]	GO_BiologicalProcess-GOA_09.02.2016_16h18	0.001
50688	regulation of defense response to virus	1.03627	2	[KRT6A, PCBP2]	GO_BiologicalProcess-GOA_09.02.2016_16h18	0.037
75713	establishment of integrated proviral latency	12.5	1	[PPIA]	GO_BiologicalProcess-GOA_09.02.2016_16h18	0.012
1903305	regulation of regulated secretory pathway	1.81818	2	[SNX6, STXBP1]	GO_BiologicalProcess-GOA_09.02.2016_16h18	0.013
1903532	positive regulation of secretion by cell	1.10803	4	[PPIA, S100A8, S100A9, STXBP1]	GO_BiologicalProcess-GOA_09.02.2016_16h18	0.0024
44070	regulation of anion transport	2.05479	3	[S100A8, S100A9, SNX6]	GO_BiologicalProcess-GOA_09.02.2016_16h18	0.0015
35196	production of miRNAs involved in gene silencing by miRNA	8	2	[ADAR, HNRNPA2B1]	GO_BiologicalProcess-GOA_09.02.2016_16h18	0.00071
1900369	negative regulation of RNA interference	50	1	[ADAR]	GO_BiologicalProcess-GOA_09.02.2016_16h18	0.0031
71156	regulation of cell cycle arrest	2.34375	3	[PSMD5, S100A8, S100A9]	GO_BiologicalProcess-GOA_09.02.2016_16h18	0.001
48025	negative regulation of mRNA splicing, via spliceosome	4.7619	1	[HNRNPA2B1]	GO_BiologicalProcess-GOA_09.02.2016_16h18	0.032
35023	regulation of Rho protein signal transduction	1.69492	2	[ARHGEF10L, DYNLL1]	GO_BiologicalProcess-GOA_09.02.2016_16h18	0.015
45862	positive regulation of proteolysis	1.34771	5	[DYNLL1, PSMD5, S100A8, S100A9, SERPINB3]	GO_BiologicalProcess-GOA_09.02.2016_16h18	0.00027
2791	regulation of peptide secretion	1.2	3	[S100A8, S100A9, STXBP1]	GO_BiologicalProcess-GOA_09.02.2016_16h18	0.0071
6446	regulation of translational initiation	1.17647	1	[EIF4H]	GO_BiologicalProcess-GOA_09.02.2016_16h18	0.12
10608	posttranscriptional regulation of gene expression	1.07991	5	[ADAR, EIF4H, HNRNPA2B1, PSMD5, S100A9]	GO_BiologicalProcess-GOA_09.02.2016_16h18	0.00074
51348	negative regulation of transferase activity	1.04167	4	[ADAR, PSMD5, SERPINB3, SNX6]	GO_BiologicalProcess-GOA_09.02.2016_16h18	0.003
